# Supplementary material for: Bis(μ-1,2-bis­{[2-(2-pyrid­yl)-1H-imidazol-1-yl]meth­yl}benzene)bis­[bis­(thio­cyanato-κN)cadmium(II)]
Source: Acta Crystallogr Sect E Struct Rep Online. 2010 Mar 6;66(Pt 4):m378–9. doi: 10.1107/S1600536810008135 (PMC2983974; doi:10.1107/S1600536810008135)
Supplement: Supplementary file 1 [file e-66-0m378-sup1.cif]

##############################################################################
###                                                                        ###
###        Electronic paper (Acta Crystallographica Section E)             ###
###                                                                        ###
##############################################################################
#                                                                            #
# This CIF contains the data in a paper accepted for publication in Acta     #
# Crystallographica Section E. It conforms to the requirements of Notes      #
# for Authors for Section E, and has been peer reviewed under the auspices   #
# of the IUCr Commission on Journals.                                        #
#                                                                            #
# Full details of the Crystallographic Information File format               #
# are given in the paper "The Crystallographic Information File (CIF):       #
# a New Standard Archive File for Crystallography" by S. R. Hall, F. H.      #
# Allen and I. D. Brown [Acta Cryst. (1991), A47, 655-685].                  #
#                                                                            #
# The current version of the core CIF dictionary is obtainable from          #
# ftp://ftp.iucr.org/pub/cif_core.dic. The current version number is 2.4.    #
#                                                                            #
# Software is freely available for graphical display of the structure(s) in  #
# this CIF.  For information consult the CIF home page http://www.iucr.org/  #
# cif/home.html                                                              #
#                                                                            #
# This file may be used for bona fide research purposes within the           #
# scientific community so long as proper attribution is given to the journal # 
# article from which it was obtained.                                        #
#                                                                            #
##############################################################################
                                             
data_global
_audit_creation_method     'SHELXL97'
_journal_date_recd_electronic     2010-02-24
_journal_date_accepted     2010-03-03
_journal_name_full     'Acta Crystallographica, Section E'
_journal_year     2010
_journal_volume     66
_journal_issue      4
_journal_page_first     m378
_journal_page_last     m379
_journal_paper_category     QM
_journal_coeditor_code     WM2310
_publ_contact_author_name     'Hongsheng Liu'
_publ_contact_author_address
;
School of Chemistry and Chemical Engineering
Daqing NormalUniversity
Daqing 163712
P.R.China
;
_publ_contact_author_email     liuhsdqnu@yahoo.cn
_publ_contact_author_fax     ?
_publ_contact_author_phone     ?
_publ_section_title
;\
Bis(\m-1,2-bis{[2-(2-pyridyl)-1<i>H-</i>imidazol-1-yl]methyl}benzene)\
bis[bis(thiocyanato-\k<i>N</i>)cadmium(II)]
;
loop_
    _publ_author_name
    _publ_author_footnote
    _publ_author_address
    'Hongsheng Liu' .
;
School of Chemistry and Chemical Engineering
Daqing Normal University
Daqing 163712
People's Republic of China
;
    'Lianjiang Su' .
;
School of Chemistry and Chemical Engineering
Daqing Normal University
Daqing 163712
People's Republic of China
;
    'Limin Wang' .
;
School of Chemistry and Chemical Engineering
Daqing Normal University
Daqing 163712
People's Republic of China
;
    'Weihong Li' .
;
School of Chemistry and Chemical Engineering
Daqing Normal University
Daqing 163712
People's Republic of China
;
_publ_section_synopsis     .
data_I
_audit_creation_method     SHELXL-97
_chemical_name_systematic
;
Bis(\m-1,2-bis{[2-(2-pyridyl)-1<i>H-</i>imidazol-1-
yl]methyl}benzene)bis[bis(thiocyanato-\k<i>N</i>)cadmium(II)]
;
_chemical_name_common     ?
_chemical_formula_moiety     'C52 H40 Cd2 N16 S4'
_chemical_formula_sum     'C52 H40 Cd2 N16 S4'
_chemical_formula_iupac     '[Cd2 (N C S)4 (C24 H20 N6)2]'
_chemical_formula_weight     1242.04
_chemical_melting_point     ?
_symmetry_cell_setting     monoclinic
_symmetry_space_group_name_H-M     'P 21/n'
_symmetry_space_group_name_Hall     '-P 2yn'
loop_
    _symmetry_equiv_pos_as_xyz
    'x, y, z'
    '-x+1/2, y+1/2, -z+1/2'
    '-x, -y, -z'
    'x-1/2, -y-1/2, z-1/2'
_cell_length_a     10.1170(5)
_cell_length_b     24.0740(12)
_cell_length_c     10.7230(10)
_cell_angle_alpha     90.00
_cell_angle_beta     97.6780(10)
_cell_angle_gamma     90.00
_cell_volume     2588.2(3)
_cell_formula_units_Z     2
_cell_measurement_reflns_used     159
_cell_measurement_theta_min     1.69
_cell_measurement_theta_max     28.33
_cell_measurement_temperature     293(2)
_exptl_crystal_description     block
_exptl_crystal_colour     colorless
_exptl_crystal_size_max     0.33
_exptl_crystal_size_mid     0.31
_exptl_crystal_size_min     0.28
_exptl_crystal_density_diffrn     1.594
_exptl_crystal_density_meas     ?
_exptl_crystal_density_method     'not measured'
_exptl_crystal_F_000     1248
_exptl_absorpt_coefficient_mu     1.037
_exptl_absorpt_correction_type     'multi-scan'
_exptl_absorpt_process_details     '(SADABS; Sheldrick, 1996)'
_exptl_absorpt_correction_T_min     0.717
_exptl_absorpt_correction_T_max     0.748
_exptl_special_details
;
 ?
;
_diffrn_ambient_temperature     293(2)
_diffrn_radiation_type     MoK\a
_diffrn_radiation_wavelength     0.71069
_diffrn_radiation_source     'fine-focus sealed tube'
_diffrn_radiation_monochromator     graphite
_diffrn_measurement_device_type     'Bruker APEX CCD area-detector'
_diffrn_measurement_method     '\w scans'
_diffrn_detector_area_resol_mean     ?
_diffrn_reflns_number     15880
_diffrn_reflns_av_R_equivalents     0.0497
_diffrn_reflns_av_sigmaI/netI     0.0935
_diffrn_reflns_theta_min     1.69
_diffrn_reflns_theta_max     28.33
_diffrn_reflns_theta_full     25.00
_diffrn_measured_fraction_theta_max     0.947
_diffrn_measured_fraction_theta_full     0.999
_diffrn_reflns_limit_h_min     -13
_diffrn_reflns_limit_h_max     13
_diffrn_reflns_limit_k_min     -31
_diffrn_reflns_limit_k_max     16
_diffrn_reflns_limit_l_min     -11
_diffrn_reflns_limit_l_max     13
_diffrn_standards_number     0
_diffrn_standards_interval_count     .
_diffrn_standards_interval_time     .
_diffrn_standards_decay_%     ?
_refine_special_details
;
 Refinement of F^2^ against ALL reflections.  The weighted R-factor wR and
 goodness of fit S are based on F^2^, conventional R-factors R are based
 on F, with F set to zero for negative F^2^. The threshold expression of
 F^2^ > 2sigma(F^2^) is used only for calculating R-factors(gt) etc. and is
 not relevant to the choice of reflections for refinement.  R-factors based
 on F^2^ are statistically about twice as large as those based on F, and R-
 factors based on ALL data will be even larger.
;
_reflns_number_total     6112
_reflns_number_gt     2967
_reflns_threshold_expression     I>2\s(I)
_refine_ls_structure_factor_coef     Fsqd
_refine_ls_matrix_type     full
_refine_ls_R_factor_all     0.0989
_refine_ls_R_factor_gt     0.0398
_refine_ls_wR_factor_gt     0.0729
_refine_ls_wR_factor_ref     0.0789
_refine_ls_goodness_of_fit_ref     0.958
_refine_ls_restrained_S_all     0.958
_refine_ls_number_reflns     6112
_refine_ls_number_parameters     333
_refine_ls_number_restraints     0
_refine_ls_hydrogen_treatment     constr
_refine_ls_weighting_scheme     calc
_refine_ls_weighting_details
              'w=1/[\s^2^(Fo^2^)+(0.0255P)^2^+0.0000P] where P=(Fo^2^+2Fc^2^)/3'
_atom_sites_solution_hydrogens     geom
_atom_sites_solution_primary     direct
_atom_sites_solution_secondary     difmap
_refine_ls_shift/su_max     0.001
_refine_ls_shift/su_mean     0.000
_refine_diff_density_max     0.700
_refine_diff_density_min     -0.557
_refine_ls_extinction_method     none
_refine_ls_extinction_coef     ?
loop_
    _atom_type_symbol
    _atom_type_description
    _atom_type_scat_dispersion_real
    _atom_type_scat_dispersion_imag
    _atom_type_scat_source
    'C' 'C' 0.0033 0.0016
                         'International Tables Vol C Tables 4.2.6.8 and 6.1.1.4'
    'H' 'H' 0.0000 0.0000
                         'International Tables Vol C Tables 4.2.6.8 and 6.1.1.4'
    'N' 'N' 0.0061 0.0033
                         'International Tables Vol C Tables 4.2.6.8 and 6.1.1.4'
    'S' 'S' 0.1246 0.1234
                         'International Tables Vol C Tables 4.2.6.8 and 6.1.1.4'
    'Cd' 'Cd' -0.8075 1.2024
                         'International Tables Vol C Tables 4.2.6.8 and 6.1.1.4'
_computing_data_collection     'SMART (Bruker, 1997)'
_computing_cell_refinement     'SAINT (Bruker, 1999)'
_computing_data_reduction     'SAINT (Bruker, 1999)'
_computing_structure_solution     'SHELXS97 (Sheldrick, 2008)'
_computing_structure_refinement     'SHELXL97 (Sheldrick, 2008)'
_computing_molecular_graphics     'DIAMOND (Brandenburg & Putz, 2008)'
_computing_publication_material     'SHELXL97 (Sheldrick, 2008)'
loop_
    _atom_site_type_symbol
    _atom_site_label
    _atom_site_fract_x
    _atom_site_fract_y
    _atom_site_fract_z
    _atom_site_U_iso_or_equiv
    _atom_site_adp_type
    _atom_site_calc_flag
    _atom_site_refinement_flags
    _atom_site_occupancy
    _atom_site_disorder_assembly
    _atom_site_disorder_group
    C C1 0.6018(4) -0.05645(17) 0.3451(4) 0.0634(11) Uani d . 1 . .
    H H1 0.5438 -0.0863 0.3463 0.076 Uiso calc R 1 . .
    C C2 0.5726(4) -0.00252(17) 0.3591(4) 0.0625(11) Uani d . 1 . .
    H H2 0.4892 0.0111 0.3710 0.075 Uiso calc R 1 . .
    C C3 0.7782(4) -0.00550(15) 0.3340(3) 0.0419(9) Uani d . 1 . .
    C C4 0.9121(4) 0.01421(15) 0.3240(3) 0.0474(9) Uani d . 1 . .
    C C5 1.0101(4) -0.01509(18) 0.2744(5) 0.0873(15) Uani d . 1 . .
    H H5 0.9918 -0.0501 0.2396 0.105 Uiso calc R 1 . .
    C C6 1.1351(5) 0.00779(19) 0.2766(5) 0.1046(18) Uani d . 1 . .
    H H6 1.2023 -0.0121 0.2455 0.126 Uiso calc R 1 . .
    C C7 1.1597(4) 0.05930(18) 0.3240(4) 0.0701(12) Uani d . 1 . .
    H H7 1.2445 0.0749 0.3296 0.084 Uiso calc R 1 . .
    C C8 1.0561(4) 0.08777(16) 0.3635(4) 0.0607(11) Uani d . 1 . .
    H H8 1.0711 0.1242 0.3907 0.073 Uiso calc R 1 . .
    C C9 0.8023(3) -0.11083(13) 0.3109(3) 0.0483(10) Uani d . 1 . .
    H H9A 0.7642 -0.1399 0.3577 0.058 Uiso calc R 1 . .
    H H9B 0.8952 -0.1068 0.3462 0.058 Uiso calc R 1 . .
    C C10 1.0699(3) 0.21467(13) 0.7506(3) 0.0465(9) Uani d . 1 . .
    H H10A 1.0528 0.2507 0.7855 0.056 Uiso calc R 1 . .
    H H10B 1.1256 0.2202 0.6847 0.056 Uiso calc R 1 . .
    C C11 0.8661(4) 0.15565(15) 0.7598(4) 0.0536(10) Uani d . 1 . .
    H H11 0.8791 0.1483 0.8457 0.064 Uiso calc R 1 . .
    C C12 0.7688(3) 0.13491(15) 0.6753(4) 0.0550(11) Uani d . 1 . .
    H H12 0.7029 0.1104 0.6935 0.066 Uiso calc R 1 . .
    C C13 0.8852(3) 0.18861(14) 0.5747(3) 0.0432(9) Uani d . 1 . .
    C C14 0.9230(3) 0.22131(14) 0.4689(3) 0.0440(9) Uani d . 1 . .
    C C15 0.9941(3) 0.27037(15) 0.4804(4) 0.0515(10) Uani d . 1 . .
    H H15 1.0227 0.2852 0.5594 0.062 Uiso calc R 1 . .
    C C16 1.0223(3) 0.29724(15) 0.3729(4) 0.0575(11) Uani d . 1 . .
    H H16 1.0713 0.3300 0.3786 0.069 Uiso calc R 1 . .
    C C17 0.9765(4) 0.27452(17) 0.2572(4) 0.0621(11) Uani d . 1 . .
    H H17 0.9960 0.2912 0.1836 0.075 Uiso calc R 1 . .
    C C18 0.9010(4) 0.22634(16) 0.2524(4) 0.0558(10) Uani d . 1 . .
    H H18 0.8680 0.2118 0.1741 0.067 Uiso calc R 1 . .
    C C19 1.1433(3) 0.17880(14) 0.8525(3) 0.0432(9) Uani d . 1 . .
    C C20 1.1505(4) 0.19548(16) 0.9760(4) 0.0568(10) Uani d . 1 . .
    H H20 1.1086 0.2283 0.9946 0.068 Uiso calc R 1 . .
    C C21 1.2183(4) 0.16470(18) 1.0729(4) 0.0679(12) Uani d . 1 . .
    H H21 1.2223 0.1767 1.1558 0.082 Uiso calc R 1 . .
    C C22 1.2797(4) 0.11638(18) 1.0455(4) 0.0704(12) Uani d . 1 . .
    H H22 1.3261 0.0955 1.1101 0.084 Uiso calc R 1 . .
    C C23 1.2730(4) 0.09839(15) 0.9220(4) 0.0584(11) Uani d . 1 . .
    H H23 1.3150 0.0655 0.9040 0.070 Uiso calc R 1 . .
    C C24 0.7961(3) -0.12925(14) 0.1749(3) 0.0418(9) Uani d . 1 . .
    C C25 0.6902(5) 0.09909(19) 0.0716(4) 0.0749(14) Uani d . 1 . .
    C C26 0.4193(4) 0.16946(16) 0.4024(4) 0.0528(10) Uani d . 1 . .
    N N1 0.9342(3) 0.06631(12) 0.3652(3) 0.0532(8) Uani d . 1 A .
    N N2 0.6815(3) 0.02887(12) 0.3535(3) 0.0487(8) Uani d . 1 A .
    N N3 0.7331(3) -0.05881(12) 0.3288(2) 0.0465(8) Uani d . 1 . .
    N N4 0.9427(3) 0.18963(12) 0.6960(3) 0.0438(7) Uani d . 1 . .
    N N5 0.7813(3) 0.15517(12) 0.5587(3) 0.0494(8) Uani d . 1 A .
    N N6 0.8737(3) 0.20017(12) 0.3549(3) 0.0505(8) Uani d . 1 A .
    N N7 0.6949(4) 0.12982(16) 0.1462(4) 0.0913(13) Uani d . 1 A .
    N N8 0.5058(3) 0.14232(15) 0.3802(4) 0.0835(12) Uani d . 1 A .
    S S1 0.7164(4) 0.05643(17) -0.0369(4) 0.1451(15) Uiso d P 0.50 A 1
    S S1' 0.6395(3) 0.05156(10) -0.0503(2) 0.0658(7) Uiso d P 0.50 A 2
    S S2 0.29671(10) 0.20853(4) 0.43058(10) 0.0628(3) Uani d . 1 . .
    Cd Cd1 0.72240(3) 0.122387(11) 0.35612(3) 0.05177(11) Uani d . 1 . .
loop_
    _atom_site_aniso_label
    _atom_site_aniso_U_11
    _atom_site_aniso_U_22
    _atom_site_aniso_U_33
    _atom_site_aniso_U_12
    _atom_site_aniso_U_13
    _atom_site_aniso_U_23
    C1 0.050(3) 0.059(3) 0.083(3) -0.011(2) 0.017(2) -0.001(2)
    C2 0.046(3) 0.055(3) 0.088(3) 0.007(2) 0.013(2) -0.010(2)
    C3 0.046(2) 0.036(2) 0.045(2) 0.0001(18) 0.0092(18) -0.0034(17)
    C4 0.057(3) 0.036(2) 0.050(2) 0.0035(19) 0.0096(19) -0.0005(19)
    C5 0.069(3) 0.053(3) 0.150(4) -0.010(2) 0.054(3) -0.029(3)
    C6 0.076(4) 0.058(3) 0.193(6) -0.009(3) 0.065(4) -0.036(3)
    C7 0.052(3) 0.058(3) 0.104(3) -0.002(2) 0.025(2) 0.003(3)
    C8 0.057(3) 0.043(3) 0.081(3) -0.006(2) 0.008(2) -0.005(2)
    C9 0.056(2) 0.035(2) 0.054(2) -0.0002(17) 0.0100(19) 0.0008(18)
    C10 0.048(2) 0.039(2) 0.051(2) -0.0066(17) 0.0033(18) -0.0084(18)
    C11 0.050(2) 0.057(3) 0.056(3) 0.000(2) 0.012(2) -0.003(2)
    C12 0.044(2) 0.054(3) 0.070(3) -0.0087(19) 0.017(2) -0.007(2)
    C13 0.047(2) 0.033(2) 0.049(2) 0.0052(17) 0.0024(19) -0.0047(18)
    C14 0.040(2) 0.034(2) 0.056(3) 0.0045(16) 0.0004(18) -0.0026(19)
    C15 0.050(2) 0.040(2) 0.062(3) -0.0024(18) -0.006(2) -0.002(2)
    C16 0.054(3) 0.042(3) 0.074(3) -0.0046(18) -0.003(2) 0.007(2)
    C17 0.067(3) 0.058(3) 0.061(3) 0.006(2) 0.006(2) 0.012(2)
    C18 0.060(3) 0.047(3) 0.058(3) 0.004(2) 0.000(2) -0.001(2)
    C19 0.045(2) 0.040(2) 0.044(2) -0.0025(17) 0.0036(17) -0.0057(19)
    C20 0.057(3) 0.052(3) 0.060(3) -0.002(2) 0.004(2) -0.012(2)
    C21 0.079(3) 0.080(4) 0.046(3) -0.005(3) 0.010(2) -0.004(2)
    C22 0.076(3) 0.080(4) 0.052(3) 0.004(3) -0.001(2) 0.011(3)
    C23 0.068(3) 0.046(2) 0.061(3) 0.003(2) 0.009(2) 0.012(2)
    C24 0.044(2) 0.036(2) 0.046(2) -0.0075(17) 0.0049(17) 0.0002(18)
    C25 0.110(4) 0.062(3) 0.055(3) 0.020(3) 0.020(3) 0.014(2)
    C26 0.047(3) 0.044(3) 0.063(3) -0.0120(19) -0.012(2) 0.005(2)
    N1 0.052(2) 0.040(2) 0.068(2) -0.0014(15) 0.0071(16) -0.0059(16)
    N2 0.0443(19) 0.0429(19) 0.059(2) -0.0029(15) 0.0063(16) -0.0059(16)
    N3 0.049(2) 0.0359(19) 0.057(2) 0.0000(15) 0.0143(16) -0.0063(15)
    N4 0.0421(18) 0.0418(19) 0.0469(19) -0.0036(14) 0.0034(15) -0.0023(15)
    N5 0.0431(19) 0.043(2) 0.061(2) -0.0036(15) 0.0018(16) -0.0008(16)
    N6 0.054(2) 0.0395(19) 0.057(2) 0.0040(15) 0.0019(17) -0.0005(17)
    N7 0.119(3) 0.083(3) 0.066(3) -0.013(3) -0.008(2) -0.004(2)
    N8 0.051(2) 0.071(3) 0.125(3) 0.0068(19) -0.003(2) -0.018(2)
    S2 0.0602(7) 0.0624(8) 0.0662(7) 0.0067(5) 0.0099(6) -0.0016(6)
    Cd1 0.04836(17) 0.03862(17) 0.06495(19) 0.00251(14) -0.00488(12)
                                                                    -0.00671(16)
_geom_special_details
;
 All esds (except the esd in the dihedral angle between two l.s. planes)
 are estimated using the full covariance matrix.  The cell esds are taken
 into account individually in the estimation of esds in distances, angles
 and torsion angles; correlations between esds in cell parameters are only
 used when they are defined by crystal symmetry.  An approximate (isotropic)
 treatment of cell esds is used for estimating esds involving l.s. planes.
;
loop_
    _geom_bond_atom_site_label_1
    _geom_bond_atom_site_label_2
    _geom_bond_site_symmetry_2
    _geom_bond_distance
    _geom_bond_publ_flag
    C1 C2 . 1.344(5) ?
    C1 N3 . 1.364(4) ?
    C1 H1 . 0.9300 ?
    C2 N2 . 1.343(4) ?
    C2 H2 . 0.9300 ?
    C3 N2 . 1.319(4) ?
    C3 N3 . 1.361(4) ?
    C3 C4 . 1.453(5) ?
    C4 N1 . 1.339(4) ?
    C4 C5 . 1.380(5) ?
    C5 C6 . 1.376(5) ?
    C5 H5 . 0.9300 ?
    C6 C7 . 1.351(5) ?
    C6 H6 . 0.9300 ?
    C7 C8 . 1.366(5) ?
    C7 H7 . 0.9300 ?
    C8 N1 . 1.340(4) ?
    C8 H8 . 0.9300 ?
    C9 N3 . 1.460(4) ?
    C9 C24 . 1.517(4) ?
    C9 H9A . 0.9700 ?
    C9 H9B . 0.9700 ?
    C10 N4 . 1.470(4) ?
    C10 C19 . 1.508(4) ?
    C10 H10A . 0.9700 ?
    C10 H10B . 0.9700 ?
    C11 C12 . 1.342(4) ?
    C11 N4 . 1.372(4) ?
    C11 H11 . 0.9300 ?
    C12 N5 . 1.363(4) ?
    C12 H12 . 0.9300 ?
    C13 N5 . 1.317(4) ?
    C13 N4 . 1.352(4) ?
    C13 C14 . 1.473(5) ?
    C14 N6 . 1.357(4) ?
    C14 C15 . 1.379(4) ?
    C15 C16 . 1.385(5) ?
    C15 H15 . 0.9300 ?
    C16 C17 . 1.378(5) ?
    C16 H16 . 0.9300 ?
    C17 C18 . 1.386(5) ?
    C17 H17 . 0.9300 ?
    C18 N6 . 1.327(4) ?
    C18 H18 . 0.9300 ?
    C19 C20 . 1.376(4) ?
    C19 C24 3_756 1.390(4) ?
    C20 C21 . 1.382(5) ?
    C20 H20 . 0.9300 ?
    C21 C22 . 1.369(5) ?
    C21 H21 . 0.9300 ?
    C22 C23 . 1.387(5) ?
    C22 H22 . 0.9300 ?
    C23 C24 3_756 1.388(5) ?
    C23 H23 . 0.9300 ?
    C24 C23 3_756 1.388(5) ?
    C24 C19 3_756 1.390(4) ?
    C25 N7 . 1.087(5) ?
    C25 S1 . 1.600(6) ?
    C25 S1' . 1.761(6) ?
    C26 N8 . 1.143(4) ?
    C26 S2 . 1.617(4) ?
    N1 Cd1 . 2.523(3) y
    N2 Cd1 . 2.289(3) y
    N5 Cd1 . 2.313(3) y
    N6 Cd1 . 2.420(3) y
    N7 Cd1 . 2.238(4) y
    N8 Cd1 . 2.291(4) y
loop_
    _geom_angle_atom_site_label_1
    _geom_angle_atom_site_label_2
    _geom_angle_atom_site_label_3
    _geom_angle_site_symmetry_1
    _geom_angle_site_symmetry_3
    _geom_angle
    _geom_angle_publ_flag
    C2 C1 N3 . . 106.7(3) ?
    C2 C1 H1 . . 126.7 ?
    N3 C1 H1 . . 126.7 ?
    N2 C2 C1 . . 110.2(3) ?
    N2 C2 H2 . . 124.9 ?
    C1 C2 H2 . . 124.9 ?
    N2 C3 N3 . . 110.3(3) ?
    N2 C3 C4 . . 121.7(3) ?
    N3 C3 C4 . . 128.0(3) ?
    N1 C4 C5 . . 120.7(4) ?
    N1 C4 C3 . . 113.4(3) ?
    C5 C4 C3 . . 125.9(4) ?
    C6 C5 C4 . . 119.6(4) ?
    C6 C5 H5 . . 120.2 ?
    C4 C5 H5 . . 120.2 ?
    C7 C6 C5 . . 119.8(4) ?
    C7 C6 H6 . . 120.1 ?
    C5 C6 H6 . . 120.1 ?
    C6 C7 C8 . . 117.8(4) ?
    C6 C7 H7 . . 121.1 ?
    C8 C7 H7 . . 121.1 ?
    N1 C8 C7 . . 123.8(4) ?
    N1 C8 H8 . . 118.1 ?
    C7 C8 H8 . . 118.1 ?
    N3 C9 C24 . . 114.7(3) ?
    N3 C9 H9A . . 108.6 ?
    C24 C9 H9A . . 108.6 ?
    N3 C9 H9B . . 108.6 ?
    C24 C9 H9B . . 108.6 ?
    H9A C9 H9B . . 107.6 ?
    N4 C10 C19 . . 112.0(3) ?
    N4 C10 H10A . . 109.2 ?
    C19 C10 H10A . . 109.2 ?
    N4 C10 H10B . . 109.2 ?
    C19 C10 H10B . . 109.2 ?
    H10A C10 H10B . . 107.9 ?
    C12 C11 N4 . . 107.3(3) ?
    C12 C11 H11 . . 126.3 ?
    N4 C11 H11 . . 126.3 ?
    C11 C12 N5 . . 109.7(3) ?
    C11 C12 H12 . . 125.2 ?
    N5 C12 H12 . . 125.2 ?
    N5 C13 N4 . . 111.7(3) ?
    N5 C13 C14 . . 120.8(3) ?
    N4 C13 C14 . . 127.4(3) ?
    N6 C14 C15 . . 121.7(3) ?
    N6 C14 C13 . . 113.0(3) ?
    C15 C14 C13 . . 125.1(3) ?
    C14 C15 C16 . . 119.3(3) ?
    C14 C15 H15 . . 120.4 ?
    C16 C15 H15 . . 120.4 ?
    C17 C16 C15 . . 118.8(4) ?
    C17 C16 H16 . . 120.6 ?
    C15 C16 H16 . . 120.6 ?
    C16 C17 C18 . . 118.9(4) ?
    C16 C17 H17 . . 120.5 ?
    C18 C17 H17 . . 120.5 ?
    N6 C18 C17 . . 122.7(4) ?
    N6 C18 H18 . . 118.6 ?
    C17 C18 H18 . . 118.6 ?
    C20 C19 C24 . 3_756 119.1(3) ?
    C20 C19 C10 . . 119.2(3) ?
    C24 C19 C10 3_756 . 121.8(3) ?
    C19 C20 C21 . . 121.6(4) ?
    C19 C20 H20 . . 119.2 ?
    C21 C20 H20 . . 119.2 ?
    C22 C21 C20 . . 119.2(4) ?
    C22 C21 H21 . . 120.4 ?
    C20 C21 H21 . . 120.4 ?
    C21 C22 C23 . . 120.3(4) ?
    C21 C22 H22 . . 119.9 ?
    C23 C22 H22 . . 119.9 ?
    C22 C23 C24 . 3_756 120.2(4) ?
    C22 C23 H23 . . 119.9 ?
    C24 C23 H23 3_756 . 119.9 ?
    C23 C24 C19 3_756 3_756 119.6(3) ?
    C23 C24 C9 3_756 . 121.0(3) ?
    C19 C24 C9 3_756 . 119.4(3) ?
    N7 C25 S1 . . 167.8(6) ?
    N7 C25 S1' . . 165.7(5) ?
    S1 C25 S1' . . 26.29(17) ?
    N8 C26 S2 . . 178.6(4) ?
    C4 N1 C8 . . 118.0(3) ?
    C4 N1 Cd1 . . 112.7(2) ?
    C8 N1 Cd1 . . 124.9(2) ?
    C3 N2 C2 . . 106.5(3) ?
    C3 N2 Cd1 . . 118.8(2) ?
    C2 N2 Cd1 . . 134.5(3) ?
    C3 N3 C1 . . 106.4(3) ?
    C3 N3 C9 . . 130.5(3) ?
    C1 N3 C9 . . 123.0(3) ?
    C13 N4 C11 . . 105.6(3) ?
    C13 N4 C10 . . 129.2(3) ?
    C11 N4 C10 . . 124.7(3) ?
    C13 N5 C12 . . 105.7(3) ?
    C13 N5 Cd1 . . 115.6(2) ?
    C12 N5 Cd1 . . 134.0(2) ?
    C18 N6 C14 . . 118.5(3) ?
    C18 N6 Cd1 . . 125.0(3) ?
    C14 N6 Cd1 . . 116.2(2) ?
    C25 N7 Cd1 . . 132.4(4) ?
    C26 N8 Cd1 . . 156.1(3) ?
    N7 Cd1 N2 . . 93.92(12) ?
    N7 Cd1 N8 . . 95.98(15) ?
    N2 Cd1 N8 . . 91.91(12) ?
    N7 Cd1 N5 . . 154.04(13) ?
    N2 Cd1 N5 . . 111.75(10) ?
    N8 Cd1 N5 . . 87.30(12) ?
    N7 Cd1 N6 . . 85.78(13) ?
    N2 Cd1 N6 . . 151.01(10) ?
    N8 Cd1 N6 . . 116.98(11) ?
    N5 Cd1 N6 . . 69.97(10) ?
    N7 Cd1 N1 . . 94.16(13) ?
    N2 Cd1 N1 . . 68.00(10) ?
    N8 Cd1 N1 . . 158.07(12) ?
    N5 Cd1 N1 . . 92.03(10) ?
    N6 Cd1 N1 . . 83.09(10) ?
loop_
    _geom_torsion_atom_site_label_1
    _geom_torsion_atom_site_label_2
    _geom_torsion_atom_site_label_3
    _geom_torsion_atom_site_label_4
    _geom_torsion_site_symmetry_1
    _geom_torsion_site_symmetry_2
    _geom_torsion_site_symmetry_3
    _geom_torsion_site_symmetry_4
    _geom_torsion
    _geom_torsion_publ_flag
    N3 C1 C2 N2 . . . . -0.7(5) ?
    N2 C3 C4 N1 . . . . 14.9(5) ?
    N3 C3 C4 N1 . . . . -163.3(3) ?
    N2 C3 C4 C5 . . . . -163.2(4) ?
    N3 C3 C4 C5 . . . . 18.5(6) ?
    N1 C4 C5 C6 . . . . 5.2(7) ?
    C3 C4 C5 C6 . . . . -176.8(4) ?
    C4 C5 C6 C7 . . . . -1.8(8) ?
    C5 C6 C7 C8 . . . . -2.8(8) ?
    C6 C7 C8 N1 . . . . 4.4(7) ?
    N4 C11 C12 N5 . . . . -0.3(4) ?
    N5 C13 C14 N6 . . . . -21.0(5) ?
    N4 C13 C14 N6 . . . . 162.0(3) ?
    N5 C13 C14 C15 . . . . 155.2(3) ?
    N4 C13 C14 C15 . . . . -21.8(5) ?
    N6 C14 C15 C16 . . . . -3.6(5) ?
    C13 C14 C15 C16 . . . . -179.5(3) ?
    C14 C15 C16 C17 . . . . 1.0(5) ?
    C15 C16 C17 C18 . . . . 1.6(6) ?
    C16 C17 C18 N6 . . . . -1.9(6) ?
    N4 C10 C19 C20 . . . . -108.1(3) ?
    N4 C10 C19 C24 . . . 3_756 71.8(4) ?
    C24 C19 C20 C21 3_756 . . . 1.2(5) ?
    C10 C19 C20 C21 . . . . -178.9(3) ?
    C19 C20 C21 C22 . . . . -0.2(6) ?
    C20 C21 C22 C23 . . . . -0.4(6) ?
    C21 C22 C23 C24 . . . 3_756 -0.1(6) ?
    N3 C9 C24 C23 . . . 3_756 -1.1(5) ?
    N3 C9 C24 C19 . . . 3_756 -178.8(3) ?
    C5 C4 N1 C8 . . . . -3.8(5) ?
    C3 C4 N1 C8 . . . . 178.0(3) ?
    C5 C4 N1 Cd1 . . . . 153.8(3) ?
    C3 C4 N1 Cd1 . . . . -24.4(4) ?
    C7 C8 N1 C4 . . . . -1.1(6) ?
    C7 C8 N1 Cd1 . . . . -155.7(3) ?
    N3 C3 N2 C2 . . . . -0.9(4) ?
    C4 C3 N2 C2 . . . . -179.4(3) ?
    N3 C3 N2 Cd1 . . . . -176.6(2) ?
    C4 C3 N2 Cd1 . . . . 4.9(4) ?
    C1 C2 N2 C3 . . . . 0.9(5) ?
    C1 C2 N2 Cd1 . . . . 175.7(3) ?
    N2 C3 N3 C1 . . . . 0.5(4) ?
    C4 C3 N3 C1 . . . . 178.9(3) ?
    N2 C3 N3 C9 . . . . -179.1(3) ?
    C4 C3 N3 C9 . . . . -0.7(6) ?
    C2 C1 N3 C3 . . . . 0.1(4) ?
    C2 C1 N3 C9 . . . . 179.7(3) ?
    C24 C9 N3 C3 . . . . -91.2(4) ?
    C24 C9 N3 C1 . . . . 89.4(4) ?
    N5 C13 N4 C11 . . . . -2.0(4) ?
    C14 C13 N4 C11 . . . . 175.2(3) ?
    N5 C13 N4 C10 . . . . 170.4(3) ?
    C14 C13 N4 C10 . . . . -12.5(6) ?
    C12 C11 N4 C13 . . . . 1.3(4) ?
    C12 C11 N4 C10 . . . . -171.4(3) ?
    C19 C10 N4 C13 . . . . -140.8(3) ?
    C19 C10 N4 C11 . . . . 30.2(5) ?
    N4 C13 N5 C12 . . . . 1.8(4) ?
    C14 C13 N5 C12 . . . . -175.6(3) ?
    N4 C13 N5 Cd1 . . . . -157.4(2) ?
    C14 C13 N5 Cd1 . . . . 25.2(4) ?
    C11 C12 N5 C13 . . . . -0.9(4) ?
    C11 C12 N5 Cd1 . . . . 152.6(3) ?
    C17 C18 N6 C14 . . . . -0.6(5) ?
    C17 C18 N6 Cd1 . . . . 172.5(3) ?
    C15 C14 N6 C18 . . . . 3.4(5) ?
    C13 C14 N6 C18 . . . . 179.7(3) ?
    C15 C14 N6 Cd1 . . . . -170.3(2) ?
    C13 C14 N6 Cd1 . . . . 6.0(4) ?
    S1 C25 N7 Cd1 . . . . -94(2) ?
    S1' C25 N7 Cd1 . . . . 98.3(18) ?
    S2 C26 N8 Cd1 . . . . 77(17) ?
    C25 N7 Cd1 N2 . . . . -14.0(6) ?
    C25 N7 Cd1 N8 . . . . -106.4(6) ?
    C25 N7 Cd1 N5 . . . . 157.5(5) ?
    C25 N7 Cd1 N6 . . . . 136.9(6) ?
    C25 N7 Cd1 N1 . . . . 54.1(6) ?
    C3 N2 Cd1 N7 . . . . 80.3(3) ?
    C2 N2 Cd1 N7 . . . . -94.0(4) ?
    C3 N2 Cd1 N8 . . . . 176.4(3) ?
    C2 N2 Cd1 N8 . . . . 2.1(4) ?
    C3 N2 Cd1 N5 . . . . -95.7(3) ?
    C2 N2 Cd1 N5 . . . . 90.0(3) ?
    C3 N2 Cd1 N6 . . . . -8.1(4) ?
    C2 N2 Cd1 N6 . . . . 177.6(3) ?
    C3 N2 Cd1 N1 . . . . -12.6(2) ?
    C2 N2 Cd1 N1 . . . . 173.1(4) ?
    C26 N8 Cd1 N7 . . . . -100.4(9) ?
    C26 N8 Cd1 N2 . . . . 165.5(9) ?
    C26 N8 Cd1 N5 . . . . 53.8(9) ?
    C26 N8 Cd1 N6 . . . . -12.1(10) ?
    C26 N8 Cd1 N1 . . . . 142.5(8) ?
    C13 N5 Cd1 N7 . . . . -36.8(4) ?
    C12 N5 Cd1 N7 . . . . 171.7(3) ?
    C13 N5 Cd1 N2 . . . . 134.1(2) ?
    C12 N5 Cd1 N2 . . . . -17.4(3) ?
    C13 N5 Cd1 N8 . . . . -134.9(3) ?
    C12 N5 Cd1 N8 . . . . 73.6(3) ?
    C13 N5 Cd1 N6 . . . . -14.9(2) ?
    C12 N5 Cd1 N6 . . . . -166.4(3) ?
    C13 N5 Cd1 N1 . . . . 67.0(2) ?
    C12 N5 Cd1 N1 . . . . -84.5(3) ?
    C18 N6 Cd1 N7 . . . . 1.3(3) ?
    C14 N6 Cd1 N7 . . . . 174.6(3) ?
    C18 N6 Cd1 N2 . . . . 91.8(3) ?
    C14 N6 Cd1 N2 . . . . -95.0(3) ?
    C18 N6 Cd1 N8 . . . . -93.2(3) ?
    C14 N6 Cd1 N8 . . . . 80.0(3) ?
    C18 N6 Cd1 N5 . . . . -169.2(3) ?
    C14 N6 Cd1 N5 . . . . 4.0(2) ?
    C18 N6 Cd1 N1 . . . . 96.1(3) ?
    C14 N6 Cd1 N1 . . . . -90.7(2) ?
    C4 N1 Cd1 N7 . . . . -72.4(3) ?
    C8 N1 Cd1 N7 . . . . 83.3(3) ?
    C4 N1 Cd1 N2 . . . . 20.1(2) ?
    C8 N1 Cd1 N2 . . . . 175.9(3) ?
    C4 N1 Cd1 N8 . . . . 45.0(4) ?
    C8 N1 Cd1 N8 . . . . -159.3(3) ?
    C4 N1 Cd1 N5 . . . . 132.8(2) ?
    C8 N1 Cd1 N5 . . . . -71.4(3) ?
    C4 N1 Cd1 N6 . . . . -157.6(3) ?
    C8 N1 Cd1 N6 . . . . -1.9(3) ?
