# Supplementary material for: Bis(μ-1,2-bis­{[2-(2-pyrid­yl)-1H-imidazol-1-yl]meth­yl}benzene)bis­[bis­(thio­cyanato-κN)cadmium(II)]
Source: Acta Crystallogr Sect E Struct Rep Online. 2010 Mar 6;66(Pt 4):m378–9. doi: 10.1107/S1600536810008135 (PMC2983974; doi:10.1107/S1600536810008135)
Supplement: Supplementary file 2 [file e-66-0m378-Isup2.hkl]

#
# h,k,l, Fc-squared, Fo-squared, sigma(Fo-squared) and status flag
#
data_I
_shelx_title ' mm in P2(1)/n'
_shelx_refln_list_code          4
_shelx_F_calc_maximum      299.32
_exptl_crystal_F_000      1248.00
_reflns_d_resolution_high  0.7489
 
loop_
 _symmetry_equiv_pos_as_xyz
 'x, y, z'
 '-x+1/2, y+1/2, -z+1/2'
 '-x, -y, -z'
 'x-1/2, -y-1/2, z-1/2'
 
_cell_length_a    10.1170
_cell_length_b    24.0740
_cell_length_c    10.7230
_cell_angle_alpha  90.000
_cell_angle_beta   97.678
_cell_angle_gamma  90.000
 
_shelx_F_squared_multiplier     1.000
 
loop_
 _refln_index_h
 _refln_index_k
 _refln_index_l
 _refln_F_squared_calc
 _refln_F_squared_meas
 _refln_F_squared_sigma
 _refln_observed_status
   2   0   0    62496.55    60734.05    605.62 o
   4   0   0    17487.93    16600.06    272.38 o
   6   0   0     3771.05     3599.79    147.12 o
   8   0   0       28.54       27.29     76.51 o
  10   0   0      361.54      350.69    127.90 o
  12   0   0      204.49      289.46    157.62 o
   1   1   0      366.03      396.82     11.87 o
   2   1   0      351.84      476.86     25.21 o
   3   1   0     3976.99     3612.37     49.51 o
   4   1   0     8404.81     7943.73     92.78 o
   5   1   0     8766.92     8086.59    100.22 o
   6   1   0     2038.15     1899.27     50.26 o
   7   1   0     2494.81     2381.07     72.52 o
   8   1   0       62.62       86.46     59.12 o
   9   1   0     1427.63     1360.15     94.90 o
  10   1   0      300.44      271.65     90.81 o
  11   1   0      128.91       79.61     96.60 o
  12   1   0      169.74      140.25    114.22 o
  13   1   0       59.38       12.75    198.78 o
   0   2   0     1207.04      976.48     32.07 o
   1   2   0    19390.63    20214.27    181.21 o
   2   2   0     6485.71     5902.04     66.14 o
   3   2   0     6321.69     5814.79     68.89 o
   4   2   0        9.92       24.50     17.07 o
   5   2   0     3413.92     3136.65     56.60 o
   6   2   0       49.55       22.85     25.58 o
   7   2   0      973.67      944.49     44.31 o
   8   2   0        0.75       -0.26     40.78 o
   9   2   0      168.38      151.18     72.16 o
  10   2   0       75.21       17.18     78.10 o
  11   2   0       77.59       64.93     97.13 o
  12   2   0       22.53      -21.25    104.28 o
  13   2   0       90.59      -59.54    179.56 o
   1   3   0       25.53       21.41      6.29 o
   2   3   0    18427.22    17717.60    189.11 o
   3   3   0     3345.36     3516.45     59.83 o
   4   3   0    13269.85    13180.68    138.24 o
   5   3   0    11556.67    11731.98    132.04 o
   6   3   0     5164.07     4770.92     77.60 o
   7   3   0     1698.74     1725.36     54.06 o
   8   3   0     1526.05     1538.69     58.61 o
   9   3   0     1488.49     1550.22     77.96 o
  10   3   0      544.14      360.55     86.17 o
  11   3   0       28.17       28.75     96.77 o
  12   3   0       45.86      -50.04    110.01 o
  13   3   0       78.24     -105.67    202.54 o
   0   4   0    19395.22    20727.16    393.63 o
   1   4   0      742.88      782.44     17.00 o
   2   4   0    79429.98    82450.14    715.43 o
   3   4   0     2103.82     1954.48     48.38 o
   4   4   0    19333.53    19411.77    394.65 o
   5   4   0      344.44      471.30     34.65 o
   6   4   0     2170.30     2205.14     63.69 o
   7   4   0      636.70      863.01     56.73 o
   8   4   0      150.90      180.88     40.61 o
   9   4   0      205.42      187.04     55.03 o
  10   4   0        5.34       -5.07     73.06 o
  11   4   0        0.31       -1.82     98.14 o
  12   4   0      266.19      290.22    133.01 o
  13   4   0       10.28      -47.07    200.00 o
   1   5   0     5829.01     5893.30     94.45 o
   2   5   0      481.56      545.32     18.65 o
   3   5   0    14520.15    14395.16    228.68 o
   4   5   0      517.88      599.62     30.01 o
   5   5   0       92.99       74.38     23.09 o
   6   5   0     4610.58     4650.95     78.25 o
   7   5   0     1195.28     1178.94     48.26 o
   8   5   0     2221.75     2196.67    142.69 o
   9   5   0     1845.64     1804.82     78.80 o
  10   5   0      432.18      450.94     68.37 o
  11   5   0      861.83      729.05    240.79 o
  12   5   0       18.77      -14.04    109.07 o
  13   5   0      198.27       -0.47    204.60 o
   0   6   0     2079.80     2190.93     49.65 o
   1   6   0    28074.36    28269.34    410.12 o
   2   6   0       68.62       93.92     14.84 o
   3   6   0    32203.23    32821.03    365.72 o
   4   6   0      765.87      689.55     28.89 o
   5   6   0     3806.80     3769.43     73.55 o
   6   6   0       28.65        7.44     26.52 o
   7   6   0      419.76      504.46     38.49 o
   8   6   0      100.34       64.16     40.50 o
   9   6   0        1.17       19.79     44.15 o
  10   6   0        0.07        8.20     62.60 o
  11   6   0       82.83       78.99    100.72 o
  12   6   0        0.40      -32.81    123.40 o
  13   6   0       91.32      100.24    207.13 o
   1   7   0     1020.58     1216.62     34.69 o
   2   7   0     3911.83     4010.01     54.60 o
   3   7   0      161.23      197.00     19.01 o
   4   7   0      337.58      342.87     37.22 o
   5   7   0     1669.55     1686.70     46.02 o
   6   7   0     4811.29     4684.26    153.94 o
   7   7   0     1060.02     1137.70     62.62 o
   8   7   0     3800.36     3708.64     84.18 o
   9   7   0       66.16        2.04     45.69 o
  10   7   0      529.57      514.93     72.83 o
  11   7   0       44.15       49.62     74.94 o
  12   7   0      132.30       93.88    123.16 o
   0   8   0     8816.16     8279.15    134.13 o
   1   8   0     3771.61     3882.33     88.65 o
   2   8   0    17940.31    17744.71    226.95 o
   3   8   0      780.77      774.16     27.74 o
   4   8   0    19876.10    19929.98    424.83 o
   5   8   0        1.84        2.74     24.88 o
   6   8   0     1195.77     1364.44     52.17 o
   7   8   0      482.88      382.89    103.33 o
   8   8   0       43.50       14.75     39.12 o
   9   8   0        0.91       -3.59     46.87 o
  10   8   0      384.62      270.27     68.55 o
  11   8   0       22.13      -27.95     77.00 o
  12   8   0       45.19      137.27    174.97 o
   1   9   0       60.64      104.75     21.87 o
   2   9   0     3282.20     3444.54     52.22 o
   3   9   0     1459.39     1365.96     32.87 o
   4   9   0     4463.77     4128.35     87.12 o
   5   9   0    12034.24    12158.90    243.17 o
   6   9   0     2500.94     2645.79    117.30 o
   7   9   0     1874.76     1930.45     81.04 o
   8   9   0     1804.17     1810.70     74.19 o
   9   9   0      829.88      989.43     75.43 o
  10   9   0      339.10      353.73     73.15 o
  11   9   0      506.57      664.20    108.93 o
  12   9   0       31.17      111.02    178.81 o
   0  10   0     6671.58     6563.23    116.32 o
   1  10   0    19486.39    18681.23    223.05 o
   2  10   0       21.14       20.85     22.70 o
   3  10   0     7257.85     7205.52    131.56 o
   4  10   0       39.28       26.51     23.05 o
   5  10   0     2063.50     2087.67     77.06 o
   6  10   0       88.17       76.42     32.91 o
   7  10   0     1052.73     1151.75     70.44 o
   8  10   0      268.96      183.37     44.56 o
   9  10   0        3.60       27.21     57.36 o
  10  10   0       58.76       -7.86     81.15 o
  11  10   0        0.75      -10.50     98.44 o
  12  10   0       58.75      185.94    190.16 o
   1  11   0     4468.10     4738.66    148.52 o
   2  11   0     1401.61     1520.94     84.75 o
   3  11   0     1423.98     1387.05     36.09 o
   4  11   0     1953.18     2085.37     52.64 o
   5  11   0     3533.13     3547.94     69.32 o
   6  11   0     2690.37     2659.52     70.26 o
   7  11   0        9.54       21.99     39.25 o
   8  11   0     1289.21     1366.18     72.19 o
   9  11   0      788.25      876.33     89.38 o
  10  11   0      441.90      553.93    111.35 o
  11  11   0      299.19      103.42    162.40 o
  12  11   0      183.47      150.40    176.56 o
   0  12   0    28796.49    28175.54    386.37 o
   1  12   0        4.30       17.27     27.12 o
   2  12   0    18304.31    17715.35    221.53 o
   3  12   0        4.60       13.88     20.52 o
   4  12   0     5647.50     5695.26     90.84 o
   5  12   0      101.46       97.01     27.98 o
   6  12   0      237.86      287.25     43.43 o
   7  12   0       57.64       13.06     44.77 o
   8  12   0       12.93      -20.54     49.03 o
   9  12   0        8.35       10.54     75.87 o
  10  12   0      207.62      195.52     89.12 o
  11  12   0       39.98       10.31    162.59 o
   1  13   0      200.30      251.58     33.16 o
   2  13   0       10.90       18.95     30.28 o
   3  13   0     4954.41     4547.42     77.46 o
   4  13   0       38.37       13.99     29.74 o
   5  13   0     2971.86     2801.84     78.17 o
   6  13   0      216.59      207.18     45.52 o
   7  13   0     3658.66     3626.63     98.05 o
   8  13   0       87.04      144.69     56.98 o
   9  13   0     1145.62      989.95     98.36 o
  10  13   0      121.46       76.67     91.99 o
  11  13   0      391.32      389.41    177.97 o
   0  14   0     2129.48     2090.15    124.99 o
   1  14   0     6710.34     6321.99    107.85 o
   2  14   0     1144.46     1169.61     52.57 o
   3  14   0     2409.32     2413.67     72.04 o
   4  14   0       37.50       62.16     30.88 o
   5  14   0     3071.72     3042.63    120.80 o
   6  14   0       26.94       -7.40     36.70 o
   7  14   0      246.47      201.54     45.74 o
   8  14   0        1.95        4.09     55.69 o
   9  14   0      201.42       93.27     83.00 o
  10  14   0        9.92       -8.24     94.54 o
  11  14   0       14.64       15.75    177.12 o
   1  15   0       70.67       67.80     35.60 o
   2  15   0     2923.32     2847.87     81.86 o
   3  15   0      170.07      190.88     39.82 o
   4  15   0     5193.01     4914.50    162.61 o
   5  15   0      954.26     1039.50     51.00 o
   6  15   0     1886.40     1934.91     65.87 o
   7  15   0      743.06      769.26     75.99 o
   8  15   0     1076.63     1112.36     64.85 o
   9  15   0      427.21      381.37     72.00 o
  10  15   0      520.12      582.90    100.53 o
  11  15   0       92.78      124.79    109.74 o
   0  16   0    10144.05    10192.69    297.33 o
   1  16   0      287.14      306.21     64.19 o
   2  16   0     7291.75     7448.69    237.85 o
   3  16   0      850.97      766.08     59.59 o
   4  16   0     1472.74     1544.58     74.74 o
   5  16   0        6.66      -23.18     36.44 o
   6  16   0     1025.94     1057.09     57.40 o
   7  16   0        1.30       29.67     46.28 o
   8  16   0      249.46      207.92     61.80 o
   9  16   0       43.25       17.49     68.09 o
  10  16   0        8.03        1.50     93.10 o
  11  16   0        4.18       28.29    114.23 o
   1  17   0      177.12      277.75     76.33 o
   2  17   0      117.60      107.87     58.03 o
   3  17   0      270.10      277.78     75.84 o
   4  17   0     1243.84     1357.11     57.75 o
   5  17   0      121.49       93.76     43.53 o
   6  17   0      583.99      528.78     53.05 o
   7  17   0     1069.65     1099.60     77.74 o
   8  17   0      346.44      272.78     66.02 o
   9  17   0      703.71      610.44     83.52 o
  10  17   0      157.89      171.41    101.46 o
  11  17   0      272.07      344.44    209.94 o
   0  18   0     3399.42     3545.59    180.78 o
   1  18   0     4480.98     4209.61    205.02 o
   2  18   0      836.13     1017.36     80.88 o
   3  18   0     2647.15     2538.92    287.68 o
   4  18   0      125.68      170.84     50.02 o
   5  18   0     2680.31     2730.29    134.01 o
   6  18   0      368.10      290.21     50.51 o
   7  18   0      138.70      101.01     53.34 o
   8  18   0        2.43       70.73     68.90 o
   9  18   0      139.56      106.02     74.92 o
  10  18   0       22.95       41.42    107.38 o
  11  18   0        7.26       21.19    157.72 o
   1  19   0       94.51       95.95     66.28 o
   2  19   0      175.18      203.33    112.52 o
   3  19   0       25.97       -7.16     62.97 o
   4  19   0     3568.89     3206.80    207.11 o
   5  19   0      276.07      287.11     54.40 o
   6  19   0      810.06      752.84    104.25 o
   7  19   0       26.65      -11.00     53.86 o
   8  19   0      860.73      708.51     80.93 o
   9  19   0       85.67       10.48     76.81 o
  10  19   0      586.22      472.23    124.97 o
   0  20   0     1762.06     1802.85    149.56 o
   1  20   0       76.47       44.50     67.52 o
   2  20   0     1186.44     1177.11    106.05 o
   3  20   0        0.36       -0.66     68.67 o
   4  20   0     1505.19     1598.77     81.34 o
   5  20   0       35.00       21.16     53.58 o
   6  20   0      449.32      476.27     68.37 o
   7  20   0        2.69      -13.26     63.02 o
   8  20   0        8.61       15.27     87.42 o
   9  20   0       10.77       -3.07     99.62 o
  10  20   0       27.50      -16.15    120.46 o
   1  21   0       25.99        5.05     74.06 o
   2  21   0      301.09      298.44    131.79 o
   3  21   0     1276.73     1144.93    138.26 o
   4  21   0      401.88      322.78     62.80 o
   5  21   0     1167.55     1265.37     84.05 o
   6  21   0      321.45      277.88     68.25 o
   7  21   0      788.35      704.56    103.67 o
   8  21   0      327.82      430.05    104.56 o
   9  21   0      359.74      264.61    153.87 o
  10  21   0       68.22       27.19    163.72 o
   0  22   0      319.43      286.83    111.49 o
   1  22   0     1803.23     1564.31    110.34 o
   2  22   0     1016.26     1018.07     99.39 o
   3  22   0     2898.06     2575.57    131.32 o
   4  22   0      223.35      159.21     62.29 o
   5  22   0      406.65      389.04     69.27 o
   6  22   0        6.71       -4.91     68.55 o
   7  22   0      157.37      212.92     79.16 o
   8  22   0       25.90      -33.39    100.04 o
   9  22   0       16.72       19.41    157.90 o
   1  23   0      130.82      122.42     79.98 o
   2  23   0      203.05      155.31     83.63 o
   3  23   0      180.35       74.14     76.08 o
   4  23   0       24.48      -12.91     64.69 o
   5  23   0       14.78       41.31     70.44 o
   6  23   0      850.77      801.44     90.46 o
   7  23   0       35.01        2.67     92.97 o
   8  23   0      558.60      539.09    119.68 o
   9  23   0       27.76       -6.75    149.09 o
   0  24   0     1038.40      845.96    142.81 o
   1  24   0      772.25      722.52    186.08 o
   2  24   0     2334.74     2328.66    202.77 o
   3  24   0       78.29       47.00     80.38 o
   4  24   0      820.07      881.54     94.11 o
   5  24   0      104.12      100.71     77.53 o
   6  24   0      260.59      232.31     93.83 o
   7  24   0        0.01       12.01    104.75 o
   8  24   0        7.85       16.03    162.50 o
   1  25   0      156.05      206.86     93.55 o
   2  25   0      180.14      110.59     87.63 o
   3  25   0       67.87       57.01     95.46 o
   4  25   0       13.33      -27.24     67.01 o
   5  25   0      206.28       67.92     82.02 o
   6  25   0       37.80       42.36     85.43 o
   7  25   0      513.93      478.53    115.71 o
   0  26   0       40.13       30.10    124.52 o
   1  26   0      674.63      727.69    112.08 o
   2  26   0       22.56      -42.68     89.78 o
   3  26   0      777.76      819.42    116.59 o
   4  26   0       39.33       10.87     79.22 o
   5  26   0       71.86      110.42     88.06 o
   6  26   0        3.74      -20.39     90.89 o
   7  26   0       70.13       61.44    113.41 o
   1  27   0       78.05       -0.11     99.07 o
   2  27   0       42.14       22.34     96.84 o
   3  27   0      151.12      203.46    102.36 o
   4  27   0      453.93      343.71     92.42 o
   5  27   0       17.31       59.37     94.30 o
   6  27   0      467.37      479.79    106.56 o
   0  28   0     1300.88     1155.77    190.25 o
   1  28   0      433.52      355.29    112.79 o
   2  28   0      453.64      474.73    116.88 o
   3  28   0       57.83       63.36    116.63 o
   4  28   0      322.56      409.32     96.94 o
   5  28   0       51.28       47.17     96.58 o
   6  28   0       85.71      116.65    178.53 o
   1  29   0       41.96      -33.91    115.05 o
   2  29   0        0.05       43.46    114.10 o
   3  29   0      106.59       49.22    122.85 o
   4  29   0       52.53      -12.41     98.40 o
   5  29   0      277.50      343.07    133.41 o
   0  30   0       72.90       96.77    177.03 o
   1  30   0      974.96      858.14    140.64 o
   2  30   0       41.30       84.23    120.54 o
   3  30   0      220.19      175.29    121.13 o
   4  30   0        3.58      -36.79    126.16 o
   1  31   0        0.58       15.28    166.81 o
   2  31   0       53.42      145.24    185.19 o
 -13   0   1       77.05      168.69    211.26 o
 -11   0   1      218.07      313.55    154.06 o
  -9   0   1     1677.52     1883.02    160.81 o
  -7   0   1      185.51      254.59     50.69 o
  -5   0   1      135.90      140.24     35.85 o
  -3   0   1     1060.31      889.83     36.43 o
  -1   0   1    72945.03    71419.38    853.16 o
   1   0   1    19160.97    22026.69    286.66 o
   3   0   1    14420.29    14514.08    210.46 o
   5   0   1    15232.31    16464.12    264.52 o
   7   0   1     4803.78     4879.14    187.81 o
   9   0   1      100.64      207.60    102.86 o
  11   0   1        0.24      -26.35    120.11 o
 -13   1   1        6.21       38.08    144.74 o
 -12   1   1      101.40       81.05    109.88 o
 -11   1   1      323.22      312.82    104.84 o
 -10   1   1      205.38      196.71    131.88 o
  -9   1   1     1284.96     1381.22    103.85 o
  -8   1   1      249.64      276.96     46.88 o
  -7   1   1     7198.38     6945.67    123.45 o
  -6   1   1     7979.91     8353.44    158.86 o
  -5   1   1    10663.88    10135.47    118.48 o
  -4   1   1    10264.55    10840.70    166.29 o
  -3   1   1    16599.04    16986.32    163.14 o
  -2   1   1     5086.27     5561.31     54.29 o
  -1   1   1    18866.03    19091.25    152.70 o
   0   1   1    17433.13    15993.54    198.96 o
   1   1   1     4169.76     3929.72     53.91 o
   2   1   1     4585.40     4117.56     44.20 o
   3   1   1     3262.20     2960.62    132.41 o
   4   1   1      139.80       70.57     25.32 o
   5   1   1     1573.68     1566.78     55.58 o
   6   1   1       12.84       46.64     30.87 o
   7   1   1      817.55      787.01     76.98 o
   8   1   1     1023.43      877.17     97.61 o
   9   1   1      177.55      192.40     81.72 o
  10   1   1      907.03      888.95    148.39 o
  11   1   1      286.45      293.88    116.97 o
  12   1   1      178.43      141.43    139.10 o
 -13   2   1        1.36       -2.53    201.60 o
 -12   2   1      117.98      111.79    116.44 o
 -11   2   1       17.14      -52.06     95.07 o
 -10   2   1      565.74      685.58     98.40 o
  -9   2   1      410.01      450.40     57.84 o
  -8   2   1      598.05      735.21     57.51 o
  -7   2   1       90.38      129.65     41.61 o
  -6   2   1      117.80      190.61     28.24 o
  -5   2   1     4732.40     4633.69     70.37 o
  -4   2   1     1591.46     1539.56     38.52 o
  -3   2   1    16221.56    15742.66    350.62 o
  -2   2   1    26490.37    26527.78    293.27 o
  -1   2   1     1839.71     2100.74     44.54 o
   0   2   1     6935.89     7497.65    104.12 o
   1   2   1     3000.25     3297.99     37.07 o
   2   2   1      191.79      226.09     18.94 o
   3   2   1     1106.19      993.94     47.45 o
   4   2   1     8383.33     8695.71    120.09 o
   5   2   1      211.72      315.78     26.25 o
   6   2   1     4058.74     3963.09     70.94 o
   7   2   1       45.13        0.24     31.03 o
   8   2   1      428.37      524.39     68.05 o
   9   2   1      201.94      104.22     63.92 o
  10   2   1       97.29      131.11     83.74 o
  11   2   1       52.02      -25.34     94.02 o
  12   2   1       25.98      -85.77    111.76 o
  13   2   1        0.63      -61.89    189.50 o
 -13   3   1        3.05      -20.25    206.00 o
 -12   3   1       31.50       59.72    122.05 o
 -11   3   1        1.67       10.88     98.10 o
 -10   3   1      292.78      270.93     92.39 o
  -9   3   1      757.75      963.44    106.37 o
  -8   3   1     1504.45     1450.83    121.21 o
  -7   3   1      615.15      760.06     43.23 o
  -6   3   1     6195.50     5954.90     89.17 o
  -5   3   1    18396.11    19106.90    196.36 o
  -4   3   1     4283.60     3734.16     57.48 o
  -3   3   1    23180.00    24219.04    227.70 o
  -2   3   1     1318.31     1081.81     26.31 o
  -1   3   1     2938.74     2914.73     41.34 o
   0   3   1     4316.96     4738.80     72.63 o
   1   3   1     1434.86     1553.93     28.46 o
   2   3   1     6210.92     6171.34     77.88 o
   3   3   1     5616.58     6265.22     73.55 o
   4   3   1       82.83       85.42     25.85 o
   5   3   1      625.14      704.50     38.25 o
   6   3   1      288.17      347.57     31.71 o
   7   3   1      467.55      356.62     37.05 o
   8   3   1      740.42      862.47     50.04 o
   9   3   1     2306.77     2123.19    108.58 o
  10   3   1     1247.07     1335.18    110.59 o
  11   3   1      439.83      407.12    104.16 o
  12   3   1      496.49      392.85    116.85 o
  13   3   1       93.15       22.69    198.41 o
 -13   4   1      347.19      353.97    215.66 o
 -12   4   1        0.96       70.60    122.52 o
 -11   4   1      689.34      728.38    114.81 o
 -10   4   1      116.27       65.32     62.57 o
  -9   4   1      769.21      843.09     90.36 o
  -8   4   1      720.34      847.06     63.63 o
  -7   4   1      128.03      157.28     34.73 o
  -6   4   1     1345.89     1322.90     44.24 o
  -5   4   1        1.59       16.06     21.92 o
  -4   4   1     2255.68     2611.39     48.29 o
  -3   4   1    30168.95    31047.61    497.22 o
  -2   4   1    19691.07    20933.81    175.62 o
  -1   4   1     3878.74     4145.65     85.89 o
   0   4   1     2276.36     2249.70     30.53 o
   1   4   1    20783.51    21162.54    227.92 o
   2   4   1      550.06      694.23     20.16 o
   3   4   1    16204.16    16215.43    292.87 o
   4   4   1      332.78      391.25     29.19 o
   5   4   1     2488.21     2303.01     61.18 o
   6   4   1      314.18      311.66     31.63 o
   7   4   1      282.95      306.13     36.56 o
   8   4   1        0.26       12.55     37.31 o
   9   4   1     1007.49      996.00     69.98 o
  10   4   1      259.41      312.95     80.36 o
  11   4   1        3.68      -37.09     94.87 o
  12   4   1        1.55      -43.60    114.10 o
  13   4   1        3.01     -124.62    198.50 o
 -13   5   1        7.70      -64.14    202.16 o
 -12   5   1      163.13       86.47    124.79 o
 -11   5   1       97.97       73.68     74.52 o
 -10   5   1     1242.48     1204.23     84.15 o
  -9   5   1     1902.30     1690.60    122.50 o
  -8   5   1     4319.61     4268.98     88.53 o
  -7   5   1     3029.51     3040.42     70.48 o
  -6   5   1     1513.93     1529.88     69.85 o
  -5   5   1     3169.69     2860.62     55.93 o
  -4   5   1     8823.23     8868.12    144.93 o
  -3   5   1    32877.62    30962.59    373.97 o
  -2   5   1     2432.08     2357.64     58.02 o
  -1   5   1    84947.09    85367.48   1038.83 o
   0   5   1     1047.89     1116.83     21.66 o
   1   5   1     1153.89     1064.99     25.19 o
   2   5   1     6179.90     6480.62     92.44 o
   3   5   1      955.90      910.86     26.21 o
   4   5   1       15.73      -11.47     17.43 o
   5   5   1      166.22      150.89     46.16 o
   6   5   1     1768.52     1769.83     72.61 o
   7   5   1      426.80      621.30     41.23 o
   8   5   1      613.00      588.63     48.19 o
   9   5   1      457.92      560.00     53.47 o
  10   5   1      248.15      116.77     79.30 o
  11   5   1      729.77      463.25    102.59 o
  12   5   1      198.23      118.18    112.26 o
  13   5   1      314.39      320.21    215.57 o
 -13   6   1        4.58       75.95    219.51 o
 -12   6   1      275.82      397.28    130.04 o
 -11   6   1       89.83       94.55     77.99 o
 -10   6   1      567.21      450.16     73.26 o
  -9   6   1       74.62      111.33     54.95 o
  -8   6   1      585.65      731.87     49.50 o
  -7   6   1       41.43       31.45     33.91 o
  -6   6   1      300.55      298.63     32.21 o
  -5   6   1      989.97      973.75     64.60 o
  -4   6   1     3873.92     4450.99     77.86 o
  -3   6   1       44.64       55.78     18.26 o
  -2   6   1    12429.81    12933.85    188.18 o
  -1   6   1    13392.90    13011.89    200.15 o
   0   6   1    15753.73    15561.02    151.45 o
   1   6   1      216.13      210.12     17.90 o
   2   6   1    23596.47    22540.52    249.02 o
   3   6   1      168.45      118.47     27.97 o
   4   6   1    20230.54    18364.10    220.62 o
   5   6   1      269.42      241.79     68.46 o
   6   6   1     6525.17     6471.80     95.76 o
   7   6   1      140.03      208.90     35.98 o
   8   6   1     3606.20     3509.83    110.26 o
   9   6   1      171.85      192.38     47.91 o
  10   6   1      910.68      820.66     82.50 o
  11   6   1        0.67       14.03     92.58 o
  12   6   1       69.80      -83.72    116.10 o
 -12   7   1      141.52      132.97     94.73 o
 -11   7   1       89.00       42.97     75.27 o
 -10   7   1      428.81      502.36     75.46 o
  -9   7   1     1031.59      891.83     82.57 o
  -8   7   1     2465.84     2456.96     97.13 o
  -7   7   1     3949.61     3793.03     94.39 o
  -6   7   1      592.49      447.37     90.05 o
  -5   7   1     9986.99     9241.31    115.68 o
  -4   7   1     7826.88     7585.08    151.68 o
  -3   7   1    19559.13    19203.19    182.95 o
  -2   7   1    10383.45    10384.73    161.06 o
  -1   7   1     3457.31     3408.86     56.75 o
   0   7   1     4085.48     4336.92     54.31 o
   1   7   1     6092.17     6252.76    112.40 o
   2   7   1     2629.60     2790.46     59.25 o
   3   7   1       13.70        6.48     15.45 o
   4   7   1      380.09      477.06     33.52 o
   5   7   1       30.48       36.90     24.11 o
   6   7   1      837.49      953.90     42.00 o
   7   7   1      584.42      726.56     44.42 o
   8   7   1        5.74      -34.00     38.51 o
   9   7   1     1113.39     1144.60     62.95 o
  10   7   1      222.21      224.51     59.43 o
  11   7   1      353.86      213.11     99.55 o
  12   7   1       76.45       31.27    118.99 o
 -12   8   1      187.37       60.60    109.07 o
 -11   8   1      561.95      544.64     89.75 o
 -10   8   1       83.17       88.32     69.23 o
  -9   8   1      895.82      936.84    151.75 o
  -8   8   1        0.43       -2.26     41.42 o
  -7   8   1      490.18      399.78     87.82 o
  -6   8   1       57.80       64.48     30.45 o
  -5   8   1     1999.98     2088.10     65.92 o
  -4   8   1       49.28       28.31     21.67 o
  -3   8   1     5147.88     5555.82     66.95 o
  -2   8   1     2057.96     2099.27     40.33 o
  -1   8   1    11682.48    11480.69    199.00 o
   0   8   1      663.57      653.44     30.52 o
   1   8   1    32080.48    32293.68    302.23 o
   2   8   1     1765.86     1836.53     40.75 o
   3   8   1     8491.92     8032.36    110.19 o
   4   8   1      131.90      138.95     38.22 o
   5   8   1     6360.50     6274.95    153.40 o
   6   8   1      231.82      205.53     33.40 o
   7   8   1      472.97      461.59     83.56 o
   8   8   1      263.55      141.99     42.21 o
   9   8   1       16.89      -26.96     47.12 o
  10   8   1       82.04       46.29     67.02 o
  11   8   1       24.22       -6.28     96.47 o
  12   8   1        0.00     -114.77    164.09 o
 -12   9   1       13.42      -58.57    108.11 o
 -11   9   1       10.16       44.97     97.33 o
 -10   9   1      166.97       82.21     65.99 o
  -9   9   1      267.82      274.97     65.48 o
  -8   9   1       61.15       28.26     51.38 o
  -7   9   1      261.91      208.74     40.81 o
  -6   9   1     2187.49     2181.75     59.83 o
  -5   9   1    12278.97    12368.23    264.18 o
  -4   9   1     1030.86      867.89     31.63 o
  -3   9   1    10838.89    10758.07    126.28 o
  -2   9   1     4594.66     4121.05     91.89 o
  -1   9   1    10786.85    10765.58    116.49 o
   0   9   1     6478.33     6515.13     76.28 o
   1   9   1      767.38      745.11     28.29 o
   2   9   1     8342.12     8460.63    109.53 o
   3   9   1     1776.09     1819.82     40.73 o
   4   9   1        4.49       -1.47     21.71 o
   5   9   1      447.63      481.03     32.90 o
   6   9   1      286.70      236.06     34.60 o
   7   9   1      769.62      805.20     47.23 o
   8   9   1      273.78      187.44     55.65 o
   9   9   1     1271.44     1224.12     64.91 o
  10   9   1      318.09      288.01     90.15 o
  11   9   1      443.47      371.50    157.43 o
  12   9   1      385.73      302.30    184.63 o
 -12  10   1      307.79      165.93    121.84 o
 -11  10   1        6.40      -23.78     90.68 o
 -10  10   1      752.37      674.24     97.36 o
  -9  10   1        0.66      -50.49     58.01 o
  -8  10   1      183.34      122.98     53.54 o
  -7  10   1       22.08        0.54     37.33 o
  -6  10   1       13.75       49.30     33.55 o
  -5  10   1     1171.21     1229.51     39.85 o
  -4  10   1      217.62      249.69     25.74 o
  -3  10   1      507.85      517.74     25.37 o
  -2  10   1     4216.38     4204.66     81.14 o
  -1  10   1     2766.38     2748.38     76.40 o
   0  10   1    11640.42    11195.02    119.83 o
   1  10   1      706.63      749.99     33.56 o
   2  10   1    22400.88    22125.74    381.82 o
   3  10   1     2598.02     2540.12     48.67 o
   4  10   1     4431.87     4431.64     69.66 o
   5  10   1       88.73       43.98     27.65 o
   6  10   1     3374.45     3462.70    104.05 o
   7  10   1      390.74      391.04     61.62 o
   8  10   1     1594.48     1609.86     65.11 o
   9  10   1        0.20      -19.53     56.46 o
  10  10   1      297.01      197.10    124.05 o
  11  10   1       47.05      -25.13    148.62 o
  12  10   1       14.09      -66.11    173.37 o
 -12  11   1       45.03       81.81    124.16 o
 -11  11   1      213.48       95.50    101.88 o
 -10  11   1      373.98      343.32     95.22 o
  -9  11   1      775.97      723.25     88.27 o
  -8  11   1      352.65      450.84    159.07 o
  -7  11   1     6963.83     6264.60    106.83 o
  -6  11   1     1072.65     1147.48     58.64 o
  -5  11   1     6645.05     6545.73     99.85 o
  -4  11   1     7845.61     7822.44    100.57 o
  -3  11   1     5300.25     5360.38     84.62 o
  -2  11   1     4702.43     4837.42    125.82 o
  -1  11   1     8672.66     8948.49    130.10 o
   0  11   1     1054.82      998.63     28.93 o
   1  11   1     1157.61     1271.20     43.46 o
   2  11   1     3028.45     3067.66     68.25 o
   3  11   1     1791.38     1773.72     48.34 o
   4  11   1      172.43      249.84     28.78 o
   5  11   1     3502.46     3584.19     69.02 o
   6  11   1      161.55      145.32     35.93 o
   7  11   1     1233.58     1300.38     56.60 o
   8  11   1      350.31      392.74     56.43 o
   9  11   1      245.55      296.63     61.60 o
  10  11   1      442.21      461.33    133.34 o
  11  11   1       97.71       74.54    159.50 o
 -12  12   1       61.24       15.17    119.79 o
 -11  12   1      315.90      420.21    108.67 o
 -10  12   1       22.69       14.96     86.94 o
  -9  12   1      668.85      693.76     90.18 o
  -8  12   1      187.04       84.77     74.73 o
  -7  12   1      707.86      631.25     46.20 o
  -6  12   1      284.20      328.41     38.01 o
  -5  12   1     1043.81      973.93     47.63 o
  -4  12   1      283.93      333.07     28.70 o
  -3  12   1       61.39       95.95     20.92 o
  -2  12   1      938.06     1053.50     69.01 o
  -1  12   1    10798.93    10974.96    237.05 o
   0  12   1      366.93      410.58     25.05 o
   1  12   1    10428.93    10116.92    211.13 o
   2  12   1     2793.64     2650.14     64.12 o
   3  12   1     8532.00     8393.50    101.00 o
   4  12   1      797.39      878.05     36.42 o
   5  12   1     8378.40     8242.70    111.51 o
   6  12   1     1393.19     1405.50     62.63 o
   7  12   1     3427.57     3519.63     95.73 o
   8  12   1      657.07      661.36     63.27 o
   9  12   1      535.88      508.27     70.98 o
  10  12   1        0.01        1.22    121.33 o
  11  12   1       43.90       67.89    163.81 o
 -11  13   1      166.65      234.97    113.56 o
 -10  13   1        0.86       -8.15     65.65 o
  -9  13   1      186.10      244.71     65.01 o
  -8  13   1     1860.09     1813.73     81.02 o
  -7  13   1     2175.21     2272.63     88.45 o
  -6  13   1     2119.40     2121.53     63.16 o
  -5  13   1     3186.96     3183.49    132.04 o
  -4  13   1     2135.80     2166.23     59.39 o
  -3  13   1      134.58      118.58     30.01 o
  -2  13   1     2913.54     2622.91     92.25 o
  -1  13   1      744.85      974.43     79.65 o
   0  13   1      624.82      573.14     23.77 o
   1  13   1        0.22        4.35     27.26 o
   2  13   1      916.85      946.09     44.92 o
   3  13   1      374.34      409.26     39.77 o
   4  13   1      101.07      101.70     29.81 o
   5  13   1       22.47       43.52     36.35 o
   6  13   1     1009.71     1006.71     58.19 o
   7  13   1      745.46      687.96     58.98 o
   8  13   1      735.82      742.54     66.22 o
   9  13   1      325.36      263.13     81.63 o
  10  13   1      299.98      142.99    143.37 o
  11  13   1       24.00      -76.33    165.22 o
 -11  14   1       60.96       43.63    113.61 o
 -10  14   1       48.08       41.61     69.43 o
  -9  14   1       23.10       36.35     61.39 o
  -8  14   1      212.41      202.33     57.90 o
  -7  14   1      116.38      105.49     45.14 o
  -6  14   1      730.58      679.85     48.53 o
  -5  14   1      121.86      160.55     37.54 o
  -4  14   1     1229.35     1332.63     86.24 o
  -3  14   1     1992.04     2049.90    104.31 o
  -2  14   1     6621.40     6086.24    110.82 o
  -1  14   1      251.16      221.85     53.40 o
   0  14   1     2559.86     2251.72     83.69 o
   1  14   1      927.49     1002.07     44.47 o
   2  14   1     3067.54     2947.24    151.50 o
   3  14   1     1859.18     1807.42    169.76 o
   4  14   1     4875.13     4766.98    107.08 o
   5  14   1      592.51      518.40     47.45 o
   6  14   1     1373.37     1526.73     68.15 o
   7  14   1        4.42      -16.20     49.39 o
   8  14   1     1650.02     1815.64     84.32 o
   9  14   1        5.58       -9.57     77.90 o
  10  14   1       46.26      147.87    148.99 o
  11  14   1        4.21       25.69    169.90 o
 -11  15   1       38.45        6.85    112.08 o
 -10  15   1        3.07       12.50     74.55 o
  -9  15   1      249.05      209.12     71.42 o
  -8  15   1      693.09      673.62     72.71 o
  -7  15   1     1133.93     1201.91     62.41 o
  -6  15   1      450.60      436.76     47.29 o
  -5  15   1     1524.74     1626.32     59.58 o
  -4  15   1     1369.67     1344.90     77.82 o
  -3  15   1     3870.97     3691.41     92.79 o
  -2  15   1     2035.42     2034.57     95.75 o
  -1  15   1     4066.69     3969.72     87.74 o
   0  15   1     4164.01     4241.45    125.06 o
   1  15   1      721.88      683.32     43.49 o
   2  15   1      599.05      571.45     44.09 o
   3  15   1      392.78      389.42     43.50 o
   4  15   1      464.14      524.60     50.63 o
   5  15   1        0.13       -5.00     34.60 o
   6  15   1       61.21       49.16     38.98 o
   7  15   1     1013.77      835.09     64.28 o
   8  15   1       61.92       88.40     62.29 o
   9  15   1      322.72      264.24     88.54 o
  10  15   1       93.03       36.29    156.03 o
  11  15   1      347.60      231.98    183.59 o
 -11  16   1      295.65      426.15    127.83 o
 -10  16   1       59.31       37.22     79.69 o
  -9  16   1      365.45      396.25     89.18 o
  -8  16   1      117.80      131.73     64.15 o
  -7  16   1       72.26       35.52     46.58 o
  -6  16   1      172.45      104.59     43.11 o
  -5  16   1      149.21      236.66     43.03 o
  -4  16   1        6.25        1.96     35.87 o
  -3  16   1     3050.40     3034.11    136.32 o
  -2  16   1        4.35      -39.53     41.52 o
  -1  16   1     4938.58     4551.38    187.95 o
   0  16   1       11.94       11.89     51.58 o
   1  16   1     6962.10     6934.24    164.40 o
   2  16   1      340.26      299.72     42.65 o
   3  16   1     5123.13     5052.16    204.88 o
   4  16   1     1592.24     1604.00     76.37 o
   5  16   1     3374.52     3467.23     95.83 o
   6  16   1      921.19      849.06     53.02 o
   7  16   1     1793.39     1770.54    130.41 o
   8  16   1       75.27      101.10     62.75 o
   9  16   1      320.01      124.05    136.71 o
  10  16   1       41.43      106.33    159.50 o
  11  16   1       16.47      -50.45    163.34 o
 -11  17   1       34.60      149.11    130.29 o
 -10  17   1      323.51      298.61     88.20 o
  -9  17   1      318.13      266.45     75.42 o
  -8  17   1      619.99      640.06     72.98 o
  -7  17   1      313.21      307.02     74.95 o
  -6  17   1     2586.46     2512.46     89.38 o
  -5  17   1      780.91      864.47     97.43 o
  -4  17   1     1577.41     1650.25     62.33 o
  -3  17   1       45.71       54.65     45.85 o
  -2  17   1     1386.20     1367.52     89.28 o
  -1  17   1     2025.02     2107.69    101.98 o
   0  17   1      375.91      229.20     60.30 o
   1  17   1      678.34      771.19     74.37 o
   2  17   1       17.29       47.50     55.55 o
   3  17   1       22.73       12.79     42.53 o
   4  17   1       56.31       67.42     37.24 o
   5  17   1     1030.16      976.20     65.09 o
   6  17   1        3.59        9.44     41.36 o
   7  17   1      116.01      100.49     50.42 o
   8  17   1      410.66      388.25     59.46 o
   9  17   1      248.07      231.99     93.29 o
  10  17   1      199.62      104.65     97.80 o
  11  17   1       92.52      140.87    118.63 o
 -11  18   1       28.36     -121.43    202.63 o
 -10  18   1      235.75      223.59     91.10 o
  -9  18   1       69.92       37.18     75.23 o
  -8  18   1      265.72      287.25     71.59 o
  -7  18   1       33.27       25.52     60.34 o
  -6  18   1       28.87        8.66     46.87 o
  -5  18   1     1570.82     1477.69     94.62 o
  -4  18   1      454.32      365.10     82.78 o
  -3  18   1       28.06       48.44     60.69 o
  -2  18   1      574.87      426.09     72.55 o
  -1  18   1      654.26      609.26    118.76 o
   0  18   1     2623.80     2516.90    112.49 o
   1  18   1      495.21      457.69     71.25 o
   2  18   1     3163.05     3054.07    188.85 o
   3  18   1        2.83      -21.42     57.79 o
   4  18   1     3926.46     4210.17    192.24 o
   5  18   1      764.70      791.29     53.28 o
   6  18   1     3367.28     3410.24    106.55 o
   7  18   1      345.34      266.74     54.81 o
   8  18   1      613.13      689.56     78.94 o
   9  18   1        8.63      -32.95     91.10 o
  10  18   1      204.36      149.45    108.91 o
 -10  19   1      135.19       70.37     92.95 o
  -9  19   1      200.59      188.88     84.73 o
  -8  19   1      353.91      338.26     76.49 o
  -7  19   1      500.49      572.02     73.33 o
  -6  19   1     1039.94     1031.34     87.74 o
  -5  19   1     3399.75     3339.37    102.36 o
  -4  19   1      258.14      181.99     53.47 o
  -3  19   1     1851.48     1899.96    363.58 o
  -2  19   1      322.78      309.57     87.53 o
  -1  19   1      878.41      900.08     88.95 o
   0  19   1       63.14      138.66     75.25 o
   1  19   1     1216.52     1126.80     87.71 o
   2  19   1       44.15       39.07     65.71 o
   3  19   1       29.18       24.37     63.27 o
   4  19   1       33.28       41.39     49.00 o
   5  19   1       68.67       29.61     53.06 o
   6  19   1      378.64      441.52     55.53 o
   7  19   1      409.43      527.90     62.04 o
   8  19   1        8.18      -24.86     68.29 o
   9  19   1      407.02      386.91    101.13 o
  10  19   1        1.86      -32.65    112.55 o
 -10  20   1       34.93       43.30     99.81 o
  -9  20   1      179.46       80.47     87.29 o
  -8  20   1        6.93       -0.23     84.03 o
  -7  20   1      166.25      191.38     99.30 o
  -6  20   1      156.75      180.30     62.00 o
  -5  20   1       30.27       13.20     56.78 o
  -4  20   1      144.01      134.60     55.28 o
  -3  20   1        6.74        4.39     66.92 o
  -2  20   1      318.66      466.65     77.85 o
  -1  20   1     2307.82     2400.90    118.89 o
   0  20   1      248.22      130.33     67.58 o
   1  20   1     3692.37     3601.89    138.71 o
   2  20   1      136.69      141.37     70.61 o
   3  20   1     3711.56     3890.54    145.33 o
   4  20   1      125.94      141.34     56.13 o
   5  20   1     1545.54     1567.52    157.78 o
   6  20   1        7.12       39.22     59.65 o
   7  20   1      280.85      359.76     70.60 o
   8  20   1        5.20       50.70     90.12 o
   9  20   1      254.79      211.58    108.33 o
  10  20   1       29.05      -22.12    118.84 o
 -10  21   1      160.37      188.84    123.09 o
  -9  21   1       45.97      -33.66    103.45 o
  -8  21   1       93.07       49.75     92.97 o
  -7  21   1       66.95      151.77     88.24 o
  -6  21   1      362.14      406.70     71.60 o
  -5  21   1      128.33       93.35     61.85 o
  -4  21   1     2680.72     2890.80    101.57 o
  -3  21   1     1384.85     1574.26    181.25 o
  -2  21   1     1144.88     1151.09    126.68 o
  -1  21   1     1350.68     1336.34    103.32 o
   0  21   1     2242.09     2383.56    121.62 o
   1  21   1      343.71      305.91     95.31 o
   2  21   1     1506.15     1698.25    106.35 o
   3  21   1        7.53       -0.89     67.94 o
   4  21   1      326.19      215.44     61.07 o
   5  21   1        2.08       -1.35     59.61 o
   6  21   1       85.51       40.56     63.98 o
   7  21   1       68.77       78.66     71.43 o
   8  21   1      272.88      230.40    101.24 o
   9  21   1       33.91       30.66    146.37 o
  -9  22   1       60.81       34.22    108.65 o
  -8  22   1       39.80        5.21     94.69 o
  -7  22   1       36.82       50.00     87.88 o
  -6  22   1       57.79      139.51     69.37 o
  -5  22   1       63.13       18.67     65.08 o
  -4  22   1      404.43      485.31     67.74 o
  -3  22   1       47.56       59.43     75.52 o
  -2  22   1      662.74      822.28    107.36 o
  -1  22   1        8.26       20.21     74.97 o
   0  22   1     2775.56     3113.40    321.95 o
   1  22   1      272.44      225.55     81.92 o
   2  22   1     3347.79     3479.73    205.63 o
   3  22   1      413.01      393.86     84.97 o
   4  22   1     2021.08     2064.45    117.84 o
   5  22   1      337.52      304.32     67.31 o
   6  22   1      670.76      722.53     78.71 o
   7  22   1      139.24      147.67     97.27 o
   8  22   1      185.30       63.01    143.18 o
   9  22   1       11.30       54.29    139.34 o
  -9  23   1      225.52      157.12    124.58 o
  -8  23   1       24.77       50.23    102.29 o
  -7  23   1      940.88      776.95    125.08 o
  -6  23   1      211.14      110.83     94.59 o
  -5  23   1      586.11      657.97     80.14 o
  -4  23   1      147.33      181.29     69.99 o
  -3  23   1     2739.31     2636.23    137.26 o
  -2  23   1       10.52      -27.01     76.40 o
  -1  23   1     1523.33     1747.24    121.26 o
   0  23   1       67.64       98.19     77.10 o
   1  23   1      231.77      301.65     84.65 o
   2  23   1       26.25        7.38     76.77 o
   3  23   1        1.40      -17.47     83.68 o
   4  23   1       44.02       35.92     66.45 o
   5  23   1      112.83       99.51     69.41 o
   6  23   1        1.53      -35.45     74.53 o
   7  23   1      331.25      247.52     99.64 o
   8  23   1       31.52       14.35    152.65 o
  -8  24   1       25.10       54.94    116.81 o
  -7  24   1      202.09      171.23    110.18 o
  -6  24   1        0.04      -95.61     96.15 o
  -5  24   1       25.42       17.12     68.79 o
  -4  24   1       25.08       -8.44     65.48 o
  -3  24   1       89.83      127.23     87.27 o
  -2  24   1       29.83      -25.71     78.95 o
  -1  24   1      112.53      271.73     93.34 o
   0  24   1      388.62      309.95    133.38 o
   1  24   1     1605.56     1626.76    153.50 o
   2  24   1      767.01      950.50    104.98 o
   3  24   1     1652.97     1471.10    116.51 o
   4  24   1      438.68      508.12     81.01 o
   5  24   1      920.05     1185.23    114.95 o
   6  24   1       90.18      150.61     81.87 o
   7  24   1      764.13      546.58    141.45 o
   8  24   1       57.40      -26.72    145.71 o
  -8  25   1      220.24      345.67    127.05 o
  -7  25   1      220.51      174.53    116.07 o
  -6  25   1      350.87      405.36    112.17 o
  -5  25   1      187.90      347.47     84.73 o
  -4  25   1      498.32      547.26     85.65 o
  -3  25   1      219.42      199.25     93.52 o
  -2  25   1     1623.16     1794.22    131.96 o
  -1  25   1       82.58      125.79     90.41 o
   0  25   1      507.89      521.33    100.34 o
   1  25   1       68.30       92.12     91.31 o
   2  25   1      293.03      241.96    119.74 o
   3  25   1      113.80      144.61     94.87 o
   4  25   1       41.42      -10.39     74.17 o
   5  25   1       55.80        6.10     77.50 o
   6  25   1       31.55       14.69    103.44 o
   7  25   1       20.54      -19.57    113.86 o
  -7  26   1       12.66       19.82    114.87 o
  -6  26   1        6.77      -47.20    105.15 o
  -5  26   1        8.79       15.64     82.43 o
  -4  26   1       89.55       35.91     75.65 o
  -3  26   1       79.51       83.67     96.34 o
  -2  26   1      442.09      506.00    106.86 o
  -1  26   1      151.12      110.35     94.63 o
   0  26   1      844.85      958.12    112.42 o
   1  26   1       31.04      -58.82     92.80 o
   2  26   1      712.54      607.05    105.43 o
   3  26   1      208.27      333.20    141.92 o
   4  26   1      235.30      263.91     82.62 o
   5  26   1       26.47       51.87     84.10 o
   6  26   1      441.30      457.97    119.00 o
   7  26   1        0.23       46.51    177.03 o
  -7  27   1      339.98      455.89    169.25 o
  -6  27   1       87.68      135.92    116.05 o
  -5  27   1      591.07      595.85     99.87 o
  -4  27   1      198.72      236.75     84.72 o
  -3  27   1      695.72      655.24    119.71 o
  -2  27   1       49.03       95.91    105.14 o
  -1  27   1      496.25      511.69    108.92 o
   0  27   1        1.96       29.43    104.11 o
   1  27   1      649.00      673.11    129.87 o
   2  27   1       28.70      -22.07    105.87 o
   3  27   1       86.28      135.02    111.59 o
   4  27   1        5.36       -8.90     85.65 o
   5  27   1       64.55       61.23     86.91 o
   6  27   1        7.03      -26.96    122.20 o
  -6  28   1       22.04       47.82    170.00 o
  -5  28   1        2.30      -23.67     92.07 o
  -4  28   1        3.64       40.24     88.53 o
  -3  28   1      196.60      178.53    114.78 o
  -2  28   1       39.64      -13.81    108.81 o
  -1  28   1      542.69      459.88    108.33 o
   0  28   1        6.59        3.63     98.10 o
   1  28   1      216.41      226.13    112.61 o
   2  28   1      191.78      226.84    139.76 o
   3  28   1      834.30      630.56    124.19 o
   4  28   1      233.78      251.97     95.98 o
   5  28   1      277.46      129.47    102.35 o
   6  28   1      262.49      142.34    190.53 o
  -5  29   1       17.43      -37.23    169.53 o
  -4  29   1      343.56      131.41    100.61 o
  -3  29   1      104.96       65.50    120.14 o
  -2  29   1      556.58      578.62    123.16 o
  -1  29   1        7.03      -15.26    108.46 o
   0  29   1      231.32      249.44    116.53 o
   1  29   1      169.17      151.65    123.27 o
   2  29   1        0.16       41.57    110.63 o
   3  29   1       24.80       13.73    118.91 o
   4  29   1        0.90       13.81     99.47 o
   5  29   1        0.19      -94.24    182.47 o
  -4  30   1       10.47      117.82    127.77 o
  -3  30   1       24.98       -1.22    171.22 o
  -2  30   1      178.28      176.25    119.66 o
  -1  30   1       24.04      -48.24    114.82 o
   0  30   1      234.26      205.00    121.23 o
   1  30   1       21.61       -5.15    119.71 o
   2  30   1      340.45      289.24    128.80 o
   3  30   1       48.51       10.88    158.00 o
   4  30   1      338.90      349.30    137.38 o
  -3  31   1      311.95      274.36    192.13 o
  -2  31   1       47.87      120.11    192.22 o
  -1  31   1      487.01      780.23    210.97 o
   0  31   1        8.45       33.38    172.16 o
 -12   0   2      440.32      388.10    189.31 o
 -10   0   2     1065.13     1044.84    163.72 o
  -8   0   2      602.98      614.26    120.86 o
  -6   0   2     1545.81     1494.27     69.66 o
  -4   0   2     3028.51     2543.66     70.04 o
  -2   0   2    17309.50    18260.35    197.04 o
   0   0   2     7872.95     7161.55     97.33 o
   2   0   2     1154.03     1419.13     44.68 o
   4   0   2     3492.40     3526.00     86.28 o
   6   0   2     6658.59     7105.60    149.60 o
   8   0   2     1141.75     1553.52    131.93 o
  10   0   2     2053.06     2335.25    183.22 o
  12   0   2      344.73      309.34    155.93 o
 -13   1   2       15.67      -52.57    143.69 o
 -12   1   2       29.02      102.67    127.44 o
 -11   1   2       29.39       -7.54    104.66 o
 -10   1   2       57.50       81.77     93.64 o
  -9   1   2        6.86        0.46     79.42 o
  -8   1   2     1048.78     1131.59     67.54 o
  -7   1   2     1877.10     1845.00     78.16 o
  -6   1   2     2551.17     2424.69     59.57 o
  -5   1   2     2879.86     3029.90     84.15 o
  -4   1   2     7045.48     7159.60     90.87 o
  -3   1   2      365.11      347.86     21.85 o
  -2   1   2     2568.22     2573.68     38.00 o
  -1   1   2     3537.49     3581.90     40.43 o
   0   1   2    38529.21    38616.27    330.90 o
   1   1   2    47253.14    44079.47    577.27 o
   2   1   2     1118.49      988.99     26.83 o
   3   1   2     7369.94     6654.22     95.01 o
   4   1   2      220.73      238.19     26.91 o
   5   1   2     3543.31     3314.72     73.43 o
   6   1   2      916.24      913.45     49.10 o
   7   1   2      241.08      187.58     43.79 o
   8   1   2      501.38      604.68     74.35 o
   9   1   2       43.32       35.33     68.65 o
  10   1   2       73.70       59.03     77.50 o
  11   1   2       45.57       61.81     98.19 o
  12   1   2       63.70        8.94    114.37 o
 -13   2   2      214.11      193.34    151.00 o
 -12   2   2       16.06       24.72    118.15 o
 -11   2   2      567.59      564.00    209.80 o
 -10   2   2       71.37       -3.15     87.19 o
  -9   2   2     3064.85     3163.98    104.51 o
  -8   2   2       67.12       42.09     48.23 o
  -7   2   2     3958.09     3858.75    213.52 o
  -6   2   2      247.12      152.64     37.24 o
  -5   2   2     8072.34     7997.09    124.21 o
  -4   2   2      363.62      335.20     20.43 o
  -3   2   2      216.84      173.44     14.32 o
  -2   2   2     1078.63      992.70     22.22 o
  -1   2   2      110.15       93.02     10.71 o
   0   2   2     4843.08     4550.33     61.77 o
   1   2   2     4269.68     4632.80     65.41 o
   2   2   2     5997.91     6527.10     84.41 o
   3   2   2     4836.71     4904.53     75.60 o
   4   2   2     2897.00     2907.48     50.92 o
   5   2   2    15581.95    15414.25    303.37 o
   6   2   2        0.38       16.63     33.84 o
   7   2   2     5934.69     5983.13    117.93 o
   8   2   2       34.82        0.60     45.40 o
   9   2   2     3445.31     3735.64    144.44 o
  10   2   2      199.08      104.21     80.51 o
  11   2   2      487.54      478.44    147.73 o
  12   2   2        1.00      -26.23    115.71 o
 -13   3   2        8.04       26.54    211.54 o
 -12   3   2       12.55       68.26    166.86 o
 -11   3   2        6.61      103.01    103.98 o
 -10   3   2      175.83      163.97     65.02 o
  -9   3   2      856.40      821.01     75.54 o
  -8   3   2        5.74       13.30     48.59 o
  -7   3   2       12.48       49.09     39.62 o
  -6   3   2     1465.10     1548.07     56.03 o
  -5   3   2     1110.42      961.56     53.39 o
  -4   3   2     4215.50     4527.01     84.33 o
  -3   3   2     6764.22     6601.52     69.53 o
  -2   3   2     1451.89     1496.12     25.43 o
  -1   3   2      771.29      908.64     24.92 o
   0   3   2     8051.54     7998.08     97.08 o
   1   3   2     1387.23     1494.21     36.12 o
   2   3   2     2775.05     2415.73     32.90 o
   3   3   2     4191.46     4314.70     59.86 o
   4   3   2      988.63      848.71     58.58 o
   5   3   2      203.42      243.27     27.99 o
   6   3   2      358.73      380.67     33.56 o
   7   3   2      389.82      433.42     50.89 o
   8   3   2        2.19       13.45     44.08 o
   9   3   2       54.35       81.40     98.92 o
  10   3   2        5.19      -39.75     81.25 o
  11   3   2      161.90      193.48    101.47 o
  12   3   2       39.91      177.70    133.52 o
 -13   4   2       15.05      -77.08    213.60 o
 -12   4   2      538.05      503.77    260.44 o
 -11   4   2        4.15      -38.29     74.90 o
 -10   4   2     1921.80     2083.70    117.01 o
  -9   4   2        3.58      -11.64     57.06 o
  -8   4   2     4375.03     4510.75    201.95 o
  -7   4   2     1460.50     1665.48     82.11 o
  -6   4   2     6805.87     6680.01    117.20 o
  -5   4   2      826.85      829.24     33.55 o
  -4   4   2     2987.34     2982.70     51.66 o
  -3   4   2     2180.81     1956.40     37.82 o
  -2   4   2      414.45      399.31     20.15 o
  -1   4   2      199.05      261.00     15.49 o
   0   4   2       71.83       67.94     12.87 o
   1   4   2    29710.27    30188.86    324.26 o
   2   4   2     7516.66     7751.53     84.00 o
   3   4   2      534.44      664.70     24.17 o
   4   4   2     6933.79     6635.87     84.39 o
   5   4   2      115.15      147.57     25.25 o
   6   4   2     5530.89     5834.05    150.50 o
   7   4   2      839.74      830.41     44.18 o
   8   4   2     4012.15     4074.87    107.01 o
   9   4   2       47.20       10.33     55.35 o
  10   4   2     1592.53     1561.03    146.28 o
  11   4   2       19.67      -43.06     92.02 o
  12   4   2      252.62      200.74    109.33 o
 -13   5   2       55.01        7.41    215.38 o
 -12   5   2       10.60       -3.36    124.75 o
 -11   5   2       48.07      166.54     81.67 o
 -10   5   2       22.70       22.01     68.53 o
  -9   5   2       87.26       42.11     57.05 o
  -8   5   2     1573.56     1549.45     74.17 o
  -7   5   2      731.84      933.19     77.06 o
  -6   5   2     1911.07     2066.59     56.39 o
  -5   5   2     1233.14     1134.04     39.51 o
  -4   5   2     5180.31     5043.91     75.15 o
  -3   5   2     5292.66     5059.07     66.13 o
  -2   5   2     2296.03     2141.52     42.06 o
  -1   5   2    17299.29    17828.33    173.66 o
   0   5   2      335.05      311.93     88.08 o
   1   5   2     2685.14     2579.82     46.46 o
   2   5   2        4.03       15.28     13.16 o
   3   5   2     7431.13     7120.61    110.26 o
   4   5   2      826.20     1011.04     41.97 o
   5   5   2      862.38      898.28     43.61 o
   6   5   2      183.68      262.76     32.59 o
   7   5   2        2.95       -2.37     32.74 o
   8   5   2       14.16       42.35     40.03 o
   9   5   2      138.18      133.90     56.46 o
  10   5   2      309.87      202.47     70.15 o
  11   5   2      146.03      165.74    101.37 o
  12   5   2       23.00      -34.07    116.88 o
 -13   6   2      362.87      184.72    222.70 o
 -12   6   2        4.75       43.67     94.50 o
 -11   6   2      352.11      356.59     83.35 o
 -10   6   2       54.25       23.86     67.63 o
  -9   6   2      789.99     1023.75     75.18 o
  -8   6   2      375.88      297.68     57.58 o
  -7   6   2      608.68      706.70     44.63 o
  -6   6   2      106.88      116.00     35.93 o
  -5   6   2       27.60       44.58     24.61 o
  -4   6   2        2.65       -4.34     17.37 o
  -3   6   2      212.30      307.92     52.04 o
  -2   6   2      233.86      271.54     19.34 o
  -1   6   2      821.55      850.72     48.98 o
   0   6   2     1733.50     1824.31     80.14 o
   1   6   2     4107.86     4146.02     94.21 o
   2   6   2        1.21       37.26     17.02 o
   3   6   2     2096.63     1900.64     39.38 o
   4   6   2       57.41       58.77     28.56 o
   5   6   2     2629.90     2601.39     55.27 o
   6   6   2      100.32       94.07     29.72 o
   7   6   2     4888.15     4667.98     87.73 o
   8   6   2       52.97       79.78     42.04 o
   9   6   2     2995.44     3064.43    102.53 o
  10   6   2        4.97       -3.94     65.80 o
  11   6   2      975.82     1106.82    131.98 o
  12   6   2        0.38       49.75    114.01 o
 -12   7   2        8.27       17.19     90.90 o
 -11   7   2        9.84       12.51     76.64 o
 -10   7   2        9.05        1.93     69.14 o
  -9   7   2       74.56       45.80     61.20 o
  -8   7   2      351.38      366.25     57.72 o
  -7   7   2      584.38      579.42     52.77 o
  -6   7   2     5833.40     5676.79    218.08 o
  -5   7   2     3690.19     3707.87    145.04 o
  -4   7   2    12305.70    11459.37    236.80 o
  -3   7   2    10138.02     9284.69     96.15 o
  -2   7   2    11105.35    11022.71    157.27 o
  -1   7   2     7970.97     7692.85     89.07 o
   0   7   2     2671.74     2688.28     42.70 o
   1   7   2     6098.87     6365.51     87.51 o
   2   7   2     1350.48     1318.12     38.21 o
   3   7   2     2294.84     2406.60     49.41 o
   4   7   2     5561.45     5960.84     80.77 o
   5   7   2       99.41       87.89     27.57 o
   6   7   2     1024.84     1058.20     52.33 o
   7   7   2      336.87      348.44     39.31 o
   8   7   2       11.57       18.70     41.70 o
   9   7   2      141.15       18.59     56.77 o
  10   7   2      131.32       74.96     66.68 o
  11   7   2       59.88       25.25    103.06 o
  12   7   2      267.91      145.81    117.31 o
 -13   8   2        0.11      -10.22    150.21 o
 -12   8   2      435.28      585.84    126.10 o
 -11   8   2       61.68       14.92     76.93 o
 -10   8   2     1001.21     1159.80     87.57 o
  -9   8   2       63.66       68.72     62.69 o
  -8   8   2     2411.54     2470.58    105.37 o
  -7   8   2       14.67       -5.91     43.37 o
  -6   8   2     5391.78     5724.54    103.03 o
  -5   8   2      470.81      449.28     29.84 o
  -4   8   2     1878.34     1778.25     40.85 o
  -3   8   2      622.51      632.41     25.38 o
  -2   8   2     2610.46     2811.16     44.02 o
  -1   8   2     2519.07     2598.74     51.21 o
   0   8   2     9246.22     9692.50    146.33 o
   1   8   2        0.51       11.94     16.92 o
   2   8   2     5648.39     5309.29     68.82 o
   3   8   2     2485.48     2464.56     45.71 o
   4   8   2     3651.16     3572.18     60.73 o
   5   8   2        9.80        8.49     25.70 o
   6   8   2     5766.82     5696.73    103.60 o
   7   8   2      164.04      190.18     38.46 o
   8   8   2     3618.74     3460.43     85.48 o
   9   8   2       85.07       69.80     61.74 o
  10   8   2      342.86      554.15     78.03 o
  11   8   2       18.95       -5.29    101.32 o
  12   8   2      111.20      155.18    159.97 o
 -12   9   2       10.76       20.26    114.75 o
 -11   9   2       25.25        7.76     93.86 o
 -10   9   2       30.76       78.19     73.32 o
  -9   9   2      194.07       91.57     64.68 o
  -8   9   2       25.44       -0.69     51.29 o
  -7   9   2       13.90       47.48     37.95 o
  -6   9   2      554.59      666.49     37.09 o
  -5   9   2      292.27      336.66     29.62 o
  -4   9   2     2051.81     2136.92     53.39 o
  -3   9   2     1091.11      960.19     31.06 o
  -2   9   2     1381.54     1221.22     34.82 o
  -1   9   2     3337.63     3135.75     75.33 o
   0   9   2     1160.00     1156.53     39.99 o
   1   9   2     6591.57     6640.61     91.87 o
   2   9   2     1030.77      973.80     35.24 o
   3   9   2     2279.33     2307.33     45.42 o
   4   9   2      301.13      301.32     27.35 o
   5   9   2     2946.10     3123.26     64.05 o
   6   9   2        1.44       19.20     29.85 o
   7   9   2      932.38     1038.96     58.03 o
   8   9   2       23.39       39.78     44.47 o
   9   9   2       66.66       65.13     62.40 o
  10   9   2       77.52       35.81     68.45 o
  11   9   2       61.68      -49.04    131.18 o
 -12  10   2        9.66       10.39    118.89 o
 -11  10   2      770.59      713.35    110.26 o
 -10  10   2       57.53       11.00     80.43 o
  -9  10   2      922.94     1027.24    311.35 o
  -8  10   2      140.44       99.66     46.78 o
  -7  10   2      872.68      974.99     53.53 o
  -6  10   2       14.31       29.00     29.97 o
  -5  10   2     5622.68     5656.11     87.36 o
  -4  10   2     3030.26     2990.78     62.74 o
  -3  10   2       80.49       75.64     20.65 o
  -2  10   2       27.61       33.61     20.15 o
  -1  10   2      174.52      164.14     20.53 o
   0  10   2       97.63      135.68     18.74 o
   1  10   2     7059.73     7219.96     92.98 o
   2  10   2     2028.62     2030.58     65.27 o
   3  10   2     9465.61     9519.90    213.19 o
   4  10   2     1800.01     1911.88     48.14 o
   5  10   2     6599.53     6855.69    104.43 o
   6  10   2       29.93       -5.55     33.09 o
   7  10   2     2770.21     2829.52     75.43 o
   8  10   2       81.35       81.26     53.68 o
   9  10   2     1267.88     1400.49    105.21 o
  10  10   2       10.53      -49.02     85.32 o
  11  10   2      260.92      416.04    149.56 o
 -12  11   2       70.14       54.39    121.06 o
 -11  11   2       19.31      -53.87    102.40 o
 -10  11   2       23.15       25.56     85.93 o
  -9  11   2      141.67       45.73     57.78 o
  -8  11   2      956.77      824.48     64.40 o
  -7  11   2     1061.79     1061.67     56.14 o
  -6  11   2     2160.44     2188.67     56.44 o
  -5  11   2      949.91     1063.66     39.69 o
  -4  11   2    10054.06    10020.62    111.26 o
  -3  11   2       30.53       53.00     21.17 o
  -2  11   2    23073.30    22236.48    436.28 o
  -1  11   2     5255.90     5313.85     73.01 o
   0  11   2    12332.32    12057.51    132.31 o
   1  11   2     4317.78     4113.71     64.69 o
   2  11   2     6853.04     6951.87    100.69 o
   3  11   2      589.31      597.19     30.20 o
   4  11   2      971.66     1044.99     39.60 o
   5  11   2      244.83      231.10     32.39 o
   6  11   2        3.28       -4.36     34.17 o
   7  11   2        1.59       -5.14     39.05 o
   8  11   2      103.32       51.71     64.60 o
   9  11   2       49.17      -24.67     75.34 o
  10  11   2      388.33      309.39     97.95 o
  11  11   2       14.84       43.32    156.31 o
 -12  12   2      162.38       83.80    112.37 o
 -11  12   2       14.34      -16.02    101.91 o
 -10  12   2      811.15      576.38    103.25 o
  -9  12   2       17.96       13.09     60.62 o
  -8  12   2     1953.58     1969.14     85.05 o
  -7  12   2     1014.57     1074.56     66.94 o
  -6  12   2     1190.77     1181.45     50.26 o
  -5  12   2       96.54       92.81     30.15 o
  -4  12   2      436.12      493.47     32.11 o
  -3  12   2      169.57      118.26     28.91 o
  -2  12   2      106.44       85.63     23.26 o
  -1  12   2      165.49      218.97     23.67 o
   0  12   2       68.13       56.80     19.79 o
   1  12   2     1961.58     2208.31     44.59 o
   2  12   2     2361.23     2314.38     93.43 o
   3  12   2      262.31      295.79     27.81 o
   4  12   2     5389.56     5480.41     83.45 o
   5  12   2      694.25      676.03     40.20 o
   6  12   2     4500.30     4450.48    100.84 o
   7  12   2      376.22      396.83     52.78 o
   8  12   2     1671.39     1823.36    106.32 o
   9  12   2       15.88        7.28     78.70 o
  10  12   2      658.68      743.07    104.04 o
  11  12   2       33.27       36.19    162.31 o
 -12  13   2       79.74       93.58    164.47 o
 -11  13   2       53.43      -13.71    105.62 o
 -10  13   2      136.88      144.09     97.36 o
  -9  13   2      127.69       51.96     60.94 o
  -8  13   2       69.14       78.98     57.23 o
  -7  13   2       24.82       15.23     47.47 o
  -6  13   2      402.41      410.46     42.91 o
  -5  13   2      254.19      302.01     39.31 o
  -4  13   2     2080.58     2194.16     60.12 o
  -3  13   2     6603.61     6639.16    148.40 o
  -2  13   2     2523.82     2470.35     72.16 o
  -1  13   2     7069.66     6839.12    112.43 o
   0  13   2     5822.23     5566.14     84.83 o
   1  13   2     4083.75     3883.09     97.97 o
   2  13   2     1706.37     1651.85     42.99 o
   3  13   2     3975.38     4321.53    280.78 o
   4  13   2     1138.39     1199.19    102.15 o
   5  13   2      771.75      787.00     86.51 o
   6  13   2      590.40      575.23     54.79 o
   7  13   2      301.78      322.06     54.65 o
   8  13   2       54.67       79.01     73.99 o
   9  13   2       20.61       51.42     78.48 o
  10  13   2        7.65       33.94     97.85 o
  11  13   2       58.82      152.18    169.06 o
 -12  14   2       18.46       46.04    166.72 o
 -11  14   2      271.70      161.34    108.53 o
 -10  14   2       71.74       61.41     89.73 o
  -9  14   2      600.74      585.50     73.49 o
  -8  14   2      355.80      345.64     61.27 o
  -7  14   2     1867.34     1934.99     95.91 o
  -6  14   2      319.44      370.92     44.57 o
  -5  14   2      279.60      273.59     39.96 o
  -4  14   2       93.08       94.85     34.19 o
  -3  14   2       20.99      -11.87     32.05 o
  -2  14   2      334.60      357.38     44.90 o
  -1  14   2       10.41       25.62     21.75 o
   0  14   2      257.47      310.14     26.53 o
   1  14   2      934.67      883.03     44.55 o
   2  14   2      972.26     1033.31     50.93 o
   3  14   2     2083.90     2266.96     70.93 o
   4  14   2      711.45      731.45     48.54 o
   5  14   2     3343.77     3624.80     90.64 o
   6  14   2       15.99        7.29     45.30 o
   7  14   2     1095.89     1381.03    259.12 o
   8  14   2        5.14       16.79     70.14 o
   9  14   2      543.13      698.49    104.88 o
  10  14   2        1.88        1.59    130.90 o
  11  14   2      340.31      323.31    178.34 o
 -11  15   2        0.50       -7.56    112.42 o
 -10  15   2      120.11      114.52    103.44 o
  -9  15   2      141.89      152.69     72.94 o
  -8  15   2      232.47      124.47     63.47 o
  -7  15   2      217.14      194.80     68.59 o
  -6  15   2      131.14      113.06     43.00 o
  -5  15   2     1010.31     1016.53     52.99 o
  -4  15   2     1844.01     1990.22     82.93 o
  -3  15   2       44.55       68.88     33.99 o
  -2  15   2     4379.52     4395.23    149.28 o
  -1  15   2     1398.38     1493.20     59.50 o
   0  15   2     1942.07     2069.16     92.07 o
   1  15   2     1533.96     1624.83     59.66 o
   2  15   2     5947.66     5981.43    128.99 o
   3  15   2       97.48       53.26     38.24 o
   4  15   2      836.23      835.00    185.05 o
   5  15   2     1650.56     1837.01     70.32 o
   6  15   2      252.28      251.18     50.21 o
   7  15   2      577.33      474.82     79.08 o
   8  15   2       65.49       71.38     74.36 o
   9  15   2        7.95      -18.76     83.73 o
  10  15   2       22.23        2.72    149.65 o
  11  15   2        0.35     -133.43    173.09 o
 -11  16   2        8.51      -33.60    121.49 o
 -10  16   2      691.55      883.60    123.26 o
  -9  16   2        5.75       21.40     72.29 o
  -8  16   2     1793.18     1734.75     91.45 o
  -7  16   2       25.47       19.21     57.74 o
  -6  16   2      616.33      633.96     53.77 o
  -5  16   2      268.73      317.79     45.22 o
  -4  16   2      200.47      236.98     41.14 o
  -3  16   2      287.67      293.49     49.61 o
  -2  16   2      128.51      120.33     45.31 o
  -1  16   2      761.15      720.32     80.97 o
   0  16   2     1614.24     1613.08    218.29 o
   1  16   2       91.74      210.66     55.00 o
   2  16   2     6382.72     6109.76    113.81 o
   3  16   2      229.57      198.19     41.90 o
   4  16   2     5454.39     5228.13    135.01 o
   5  16   2       21.35       13.97     37.92 o
   6  16   2     2383.95     2389.60     84.50 o
   7  16   2      295.88      307.26     77.24 o
   8  16   2     1017.65     1266.81    136.34 o
   9  16   2        0.16       47.45     91.75 o
  10  16   2      417.09      544.22    174.22 o
 -11  17   2        3.54       36.64    128.41 o
 -10  17   2       31.60       76.58    112.59 o
  -9  17   2       17.05       68.05     76.07 o
  -8  17   2       16.72       64.38     66.20 o
  -7  17   2      924.42      893.09     74.97 o
  -6  17   2        5.11      -27.66     56.20 o
  -5  17   2     3306.86     3177.70     82.77 o
  -4  17   2     1294.14     1295.99     58.10 o
  -3  17   2     4583.19     4494.01    108.74 o
  -2  17   2     1045.40      929.67     80.18 o
  -1  17   2     6917.90     6763.33    171.97 o
   0  17   2     1292.29     1084.48     83.46 o
   1  17   2     7811.66     7933.29    182.36 o
   2  17   2      856.72      757.32     73.90 o
   3  17   2     4054.96     4319.83    102.94 o
   4  17   2       41.82       20.94     38.77 o
   5  17   2     2027.93     1894.03     79.00 o
   6  17   2      251.38      206.98     46.94 o
   7  17   2        1.70        2.92     75.18 o
   8  17   2        6.04      -33.02     83.02 o
   9  17   2      140.65      143.73    100.12 o
  10  17   2      142.38      110.46    148.90 o
 -11  18   2      104.94      148.60    136.66 o
 -10  18   2       75.86       75.50    108.53 o
  -9  18   2      582.38      522.65     88.74 o
  -8  18   2        8.22        2.02     71.58 o
  -7  18   2      326.72      279.23     69.70 o
  -6  18   2       22.16       57.81     59.82 o
  -5  18   2        7.49        6.33     43.91 o
  -4  18   2      468.84      676.54    121.93 o
  -3  18   2      189.01      249.00     65.34 o
  -2  18   2        0.11      -15.71     57.83 o
  -1  18   2       87.89      141.88     63.04 o
   0  18   2        3.97      -37.53     61.58 o
   1  18   2       30.51       32.09     57.87 o
   2  18   2        9.67       38.75     62.32 o
   3  18   2      253.30      248.51    100.05 o
   4  18   2      101.10       42.66     49.15 o
   5  18   2     1448.34     1367.48     74.92 o
   6  18   2       41.29       -0.87     44.51 o
   7  18   2      735.74      660.67     74.44 o
   8  18   2      104.50       79.95     68.29 o
   9  18   2      374.60      378.56     86.00 o
  10  18   2       57.58      -13.81    107.67 o
 -10  19   2        2.37       -8.78    120.02 o
  -9  19   2        6.64       -0.19     84.76 o
  -8  19   2        4.13      -14.37     75.76 o
  -7  19   2        1.78      -28.54     64.23 o
  -6  19   2      784.83      690.13     89.14 o
  -5  19   2      220.27      377.55     58.81 o
  -4  19   2      852.94     1031.93     69.32 o
  -3  19   2     3936.10     3866.60    166.90 o
  -2  19   2     2833.19     2946.90    124.01 o
  -1  19   2      612.91      490.05     75.96 o
   0  19   2     2417.89     2400.62    114.49 o
   1  19   2       79.23       84.00     65.19 o
   2  19   2      761.06      759.00    173.75 o
   3  19   2      136.46      164.17     67.14 o
   4  19   2      139.83      103.72     54.88 o
   5  19   2       12.80       -6.68     53.67 o
   6  19   2      343.52      316.61     62.14 o
   7  19   2        6.20       14.62     65.04 o
   8  19   2       23.11       24.10     71.88 o
   9  19   2       29.24       29.20     81.61 o
  10  19   2        8.98       93.91    115.40 o
 -10  20   2      463.17      488.67    147.26 o
  -9  20   2       67.77       -5.50    102.53 o
  -8  20   2      646.58      672.46    168.97 o
  -7  20   2      228.99      176.97     90.11 o
  -6  20   2      931.12      820.23    125.23 o
  -5  20   2      947.61      952.43     71.27 o
  -4  20   2     1562.62     1471.39    133.25 o
  -3  20   2      209.13      333.03    142.52 o
  -2  20   2       77.35      202.85     69.13 o
  -1  20   2        1.33       13.38     65.65 o
   0  20   2      732.07      771.65    108.72 o
   1  20   2       27.34       31.51     68.26 o
   2  20   2     1590.88     1727.79    108.74 o
   3  20   2      471.78      450.44    136.15 o
   4  20   2     3468.42     3519.87    176.09 o
   5  20   2      464.63      559.02     67.89 o
   6  20   2     1093.95     1031.24    100.18 o
   7  20   2      192.67      173.14     86.18 o
   8  20   2      687.17      626.51    107.66 o
   9  20   2       27.13       30.59     84.56 o
  10  20   2      359.89      233.95    193.16 o
 -10  21   2        1.94      -51.76    149.93 o
  -9  21   2       19.22      -34.12    100.95 o
  -8  21   2        0.18      -11.69     91.19 o
  -7  21   2       78.49      129.62     87.27 o
  -6  21   2       61.34       69.60     79.96 o
  -5  21   2      988.18     1074.65     80.09 o
  -4  21   2      317.34      371.31     63.15 o
  -3  21   2     1350.37     1295.39    101.34 o
  -2  21   2     1104.00      879.00     92.59 o
  -1  21   2     2635.40     2752.59    125.37 o
   0  21   2      561.64      487.52     86.94 o
   1  21   2     2341.38     2149.19    118.58 o
   2  21   2      375.49      408.76     85.82 o
   3  21   2     1103.64      995.30     97.09 o
   4  21   2      508.15      437.79     68.88 o
   5  21   2      288.09      375.00     65.92 o
   6  21   2      223.47      167.93     87.97 o
   7  21   2       27.71       31.64     87.49 o
   8  21   2        0.83       50.22     96.12 o
   9  21   2       11.30       47.35    148.71 o
  -9  22   2      177.24      204.71    114.31 o
  -8  22   2        6.99       -5.57    102.81 o
  -7  22   2      432.82      405.10     99.70 o
  -6  22   2      227.86       44.54     88.52 o
  -5  22   2      445.46      443.69     68.60 o
  -4  22   2      432.21      335.16     67.39 o
  -3  22   2       35.00       36.82     75.55 o
  -2  22   2        3.87      -14.94     69.94 o
  -1  22   2      140.80      331.97     85.33 o
   0  22   2        1.65      -22.72     71.56 o
   1  22   2      915.53      753.86     95.67 o
   2  22   2      327.08      178.83     78.01 o
   3  22   2     2298.11     2358.55    127.49 o
   4  22   2       66.23       15.99     65.45 o
   5  22   2      439.54      397.51     72.57 o
   6  22   2       61.78       21.68     89.61 o
   7  22   2      829.26      987.41    118.80 o
   8  22   2       84.23       58.22    106.80 o
  -9  23   2        7.54      -12.15    121.63 o
  -8  23   2       57.42      111.50    105.90 o
  -7  23   2       78.71        3.69     99.67 o
  -6  23   2      951.36     1103.29    149.42 o
  -5  23   2      101.92       79.38     71.97 o
  -4  23   2     1215.77     1680.35    146.23 o
  -3  23   2      117.13      134.88     83.54 o
  -2  23   2     2850.65     2910.89    201.83 o
  -1  23   2       35.28       44.12     74.98 o
   0  23   2     3081.67     3154.07    145.33 o
   1  23   2        7.80      -42.18     83.76 o
   2  23   2      956.17      881.01    106.51 o
   3  23   2      455.54      296.10     90.26 o
   4  23   2      454.46      510.75     77.54 o
   5  23   2       56.67       52.00     87.01 o
   6  23   2       17.66       12.48     96.94 o
   7  23   2       38.95       74.49     98.55 o
   8  23   2       70.74       24.77    112.80 o
  -8  24   2      129.27      212.05    121.64 o
  -7  24   2      187.02      228.97    112.53 o
  -6  24   2      372.96      374.41    107.71 o
  -5  24   2      277.44      175.19     96.44 o
  -4  24   2       23.45       36.79     66.76 o
  -3  24   2      330.75      167.94     93.70 o
  -2  24   2        0.03       -9.34     81.71 o
  -1  24   2        6.77       -6.93     84.95 o
   0  24   2       24.77        5.59     84.98 o
   1  24   2      433.04      470.78     98.91 o
   2  24   2      214.87      185.49     90.16 o
   3  24   2       14.96      -49.22     81.97 o
   4  24   2      303.18      366.08     80.24 o
   5  24   2      116.25      140.62     98.08 o
   6  24   2      631.10      554.50    116.64 o
   7  24   2      124.68      101.81    113.06 o
   8  24   2      352.54      304.74    192.03 o
  -8  25   2        6.64      -32.61    110.60 o
  -7  25   2       57.04        7.38    113.33 o
  -6  25   2      168.76      153.54    105.63 o
  -5  25   2      280.33      244.83    102.42 o
  -4  25   2       36.89       97.44     73.90 o
  -3  25   2     1048.35     1148.39    266.44 o
  -2  25   2      392.45      382.76     95.07 o
  -1  25   2     1717.92     1568.23    119.09 o
   0  25   2      676.16      697.81    140.74 o
   1  25   2     1153.72      982.70    110.15 o
   2  25   2       60.58      118.43     94.67 o
   3  25   2      552.66      565.59    112.12 o
   4  25   2       48.53      129.15     80.32 o
   5  25   2       39.33      105.87     98.95 o
   6  25   2        4.56        4.04    110.35 o
   7  25   2        2.79       -7.35    116.58 o
  -7  26   2      254.94      224.28    127.69 o
  -6  26   2      127.60      181.94    110.93 o
  -5  26   2      158.08      133.05    106.70 o
  -4  26   2       48.68       46.83     82.38 o
  -3  26   2       54.72       30.06     98.75 o
  -2  26   2       18.74       -8.55     87.42 o
  -1  26   2       47.18       36.23     98.65 o
   0  26   2        0.29      -50.50     94.19 o
   1  26   2      185.30      163.80    105.03 o
   2  26   2      171.62        9.44     97.87 o
   3  26   2      231.83      305.15    105.06 o
   4  26   2       10.21       51.65    112.81 o
   5  26   2      581.32      437.77    148.99 o
   6  26   2      122.47       67.23    111.36 o
   7  26   2      377.29      580.60    178.81 o
  -6  27   2      212.90      179.98    124.30 o
  -5  27   2        9.94      -18.66    109.31 o
  -4  27   2      525.34      472.16     90.46 o
  -3  27   2        4.86      -53.57     98.13 o
  -2  27   2      273.04      148.49    100.22 o
  -1  27   2        1.99        4.13     93.84 o
   0  27   2      418.30      279.79    112.24 o
   1  27   2       87.77       17.62    101.31 o
   2  27   2      871.15      867.07    157.34 o
   3  27   2        6.67       28.21    105.76 o
   4  27   2      132.21       86.01    116.39 o
   5  27   2        0.13      -28.33    114.92 o
   6  27   2       20.36       93.58    184.06 o
  -6  28   2      276.25      232.07    183.41 o
  -5  28   2       67.99       19.54    114.15 o
  -4  28   2      111.74       49.48     89.80 o
  -3  28   2      112.68      121.97    113.44 o
  -2  28   2       24.19      -64.31    101.18 o
  -1  28   2       47.02      -33.89    102.96 o
   0  28   2       31.23       59.77    113.62 o
   1  28   2        1.14       11.68    126.40 o
   2  28   2      273.28      338.65    156.50 o
   3  28   2       73.54       51.89    108.31 o
   4  28   2      388.35      300.74    128.92 o
   5  28   2       38.06      -12.94    180.97 o
  -4  29   2       62.58       50.56    119.76 o
  -3  29   2      885.49      919.91    107.05 o
  -2  29   2        2.62       55.13    115.41 o
  -1  29   2      679.74      655.07    126.60 o
   0  29   2      184.07      110.21    115.85 o
   1  29   2      680.87      763.27    131.69 o
   2  29   2      165.26       39.89    120.25 o
   3  29   2      300.56      242.50    125.66 o
   4  29   2       32.79       84.20    189.97 o
  -3  30   2       27.82       56.75    114.61 o
  -2  30   2      132.13       86.53    124.05 o
  -1  30   2        2.24       -7.22    127.05 o
   0  30   2       11.30       46.95    127.99 o
   1  30   2       29.80       90.27    124.03 o
   2  30   2       25.78      -15.37    124.93 o
  -3  31   2       54.89      133.24    193.72 o
  -2  31   2      581.30      578.63    205.82 o
  -1  31   2       85.86       24.00    176.28 o
   0  31   2      252.05      184.63    204.60 o
 -13   0   3       80.77      -45.95    210.22 o
 -11   0   3      512.55      246.98    151.43 o
  -9   0   3     3952.35     3996.89    228.32 o
  -7   0   3     3179.89     3112.79    105.47 o
  -5   0   3     4760.39     4517.35    107.26 o
  -3   0   3     5685.94     5480.05    133.08 o
  -1   0   3       63.24       67.12     13.01 o
   1   0   3      121.22      109.79     22.83 o
   3   0   3      661.37      581.50     81.11 o
   5   0   3     5209.82     5121.13    209.90 o
   7   0   3     1610.31     1681.14    126.68 o
   9   0   3     1277.28     1266.13    142.15 o
  11   0   3       91.50      -14.25    127.71 o
 -13   1   3       88.63       81.44    150.73 o
 -12   1   3        6.48        7.04    128.25 o
 -11   1   3       59.79       56.94    105.80 o
 -10   1   3       16.00      -10.97     91.06 o
  -9   1   3      562.70      625.85     70.55 o
  -8   1   3      513.08      607.87     63.81 o
  -7   1   3      136.05      147.00     36.94 o
  -6   1   3       55.07       19.85     28.58 o
  -5   1   3      298.82      333.64     30.99 o
  -4   1   3     1281.10     1238.21     60.21 o
  -3   1   3      279.15      280.16     17.77 o
  -2   1   3    11992.87    12068.98    117.61 o
  -1   1   3     4822.78     4767.67     71.32 o
   0   1   3    89589.90    92783.55    783.36 o
   1   1   3     9986.86    10031.85    109.15 o
   2   1   3     8583.63     8167.26     96.49 o
   3   1   3    15043.53    14674.63    159.40 o
   4   1   3     7255.47     7333.13    202.02 o
   5   1   3     6411.37     6403.87     97.67 o
   6   1   3     5702.28     5372.75    107.63 o
   7   1   3     1445.00     1475.10     68.01 o
   8   1   3      798.22      840.05     82.13 o
   9   1   3      708.82      652.24     82.18 o
  10   1   3       41.80      -11.89     86.00 o
  11   1   3       11.05       14.49     95.73 o
  12   1   3        0.05       22.61    111.83 o
 -13   2   3       14.72      -28.88    187.25 o
 -12   2   3       56.64       55.45    122.33 o
 -11   2   3       47.26      -18.66     99.11 o
 -10   2   3      222.22      310.05     74.38 o
  -9   2   3      213.70      190.93     60.23 o
  -8   2   3      415.95      411.86     57.94 o
  -7   2   3        3.79        8.64     40.85 o
  -6   2   3     4694.89     4403.38     98.10 o
  -5   2   3     1007.49      986.35     60.42 o
  -4   2   3    19784.81    19314.35    236.01 o
  -3   2   3     1206.61     1254.26     40.57 o
  -2   2   3     6385.06     5930.52     62.23 o
  -1   2   3     4824.88     4975.72     56.30 o
   0   2   3    21132.89    21409.96    199.30 o
   1   2   3     4591.94     4957.35     89.09 o
   2   2   3       92.46      141.92     18.37 o
   3   2   3     1171.87     1193.17     41.53 o
   4   2   3      697.14      693.54     38.06 o
   5   2   3      288.72      335.98     35.74 o
   6   2   3     1456.73     1421.06     78.74 o
   7   2   3       51.17       38.24     42.20 o
   8   2   3     2653.63     2852.23    106.85 o
   9   2   3      166.78       97.35     71.23 o
  10   2   3     1051.53     1144.28    108.67 o
  11   2   3      113.24      -10.38     90.25 o
  12   2   3      290.15      215.71    118.91 o
 -13   3   3      121.98       67.14    212.94 o
 -12   3   3      102.42      127.70    122.52 o
 -11   3   3       65.40      124.40    112.01 o
 -10   3   3      170.96      216.42     67.72 o
  -9   3   3       32.35       62.10     55.85 o
  -8   3   3        1.53        5.07     46.82 o
  -7   3   3        5.87       -0.23     43.95 o
  -6   3   3      106.87       59.76     37.98 o
  -5   3   3      460.12      400.25     33.25 o
  -4   3   3     1135.88     1213.97     37.94 o
  -3   3   3     4307.69     4247.86     62.98 o
  -2   3   3     1233.96     1280.32     25.15 o
  -1   3   3     8434.85     8765.62    205.28 o
   0   3   3       62.94      115.80     16.93 o
   1   3   3     2694.51     2828.13    127.43 o
   2   3   3     1846.11     1701.89     30.98 o
   3   3   3     2474.73     2328.56     40.95 o
   4   3   3     7609.40     7658.47    118.08 o
   5   3   3     2974.67     2864.78     72.76 o
   6   3   3     1159.00     1296.13     58.42 o
   7   3   3      604.60      513.38     49.89 o
   8   3   3      981.06      958.68     66.86 o
   9   3   3       50.56       17.51     55.53 o
  10   3   3      250.28      160.23     83.79 o
  11   3   3        0.04      -30.33     93.99 o
  12   3   3        0.77       24.60    120.54 o
 -13   4   3       28.94      -73.14    211.72 o
 -12   4   3       19.20      -18.11    126.57 o
 -11   4   3      300.46      149.11     80.86 o
 -10   4   3        6.82        4.09     64.14 o
  -9   4   3     2287.60     2218.00     95.05 o
  -8   4   3      140.20       90.22     53.17 o
  -7   4   3     2804.52     2844.91    104.10 o
  -6   4   3       11.83      -14.88     36.16 o
  -5   4   3     7516.33     7252.72     83.79 o
  -4   4   3      540.03      612.71     22.05 o
  -3   4   3    10997.61    10744.47    103.62 o
  -2   4   3       25.11       14.75     14.81 o
  -1   4   3     7856.65     7533.24    125.41 o
   0   4   3     3890.74     3940.97     63.64 o
   1   4   3     2942.75     2826.67     53.43 o
   2   4   3     2438.57     2164.13     32.81 o
   3   4   3      403.42      504.98     22.80 o
   4   4   3      327.92      333.35     33.07 o
   5   4   3     1914.16     1974.32     50.41 o
   6   4   3       22.18        6.73     33.87 o
   7   4   3     1982.36     2060.16     76.39 o
   8   4   3      454.12      499.14     58.76 o
   9   4   3     1911.73     2019.25     91.45 o
  10   4   3        0.98      -25.15     82.16 o
  11   4   3     1056.98     1028.10    123.36 o
  12   4   3        0.78       35.83    120.01 o
 -13   5   3      117.19      -83.45    206.38 o
 -12   5   3      133.84      126.96     96.89 o
 -11   5   3       66.67       40.72     75.39 o
 -10   5   3      372.76      306.13     72.02 o
  -9   5   3       16.04       21.96     60.80 o
  -8   5   3       72.77      104.37     52.95 o
  -7   5   3       46.75      122.28     48.94 o
  -6   5   3      390.47      414.62     29.51 o
  -5   5   3      892.44      991.33     32.07 o
  -4   5   3      398.02      446.66     22.55 o
  -3   5   3     3499.04     3713.21     49.90 o
  -2   5   3     2006.96     2050.09     36.93 o
  -1   5   3     1090.38      975.50     27.50 o
   0   5   3     6340.18     6553.05     91.16 o
   1   5   3    12979.42    12596.20    186.05 o
   2   5   3    21350.50    21318.41    203.10 o
   3   5   3     4217.34     4338.17     65.73 o
   4   5   3    14480.02    14345.97    153.67 o
   5   5   3     3673.30     3562.00     88.89 o
   6   5   3     5546.61     5473.38    183.41 o
   7   5   3     1443.24     1584.81     68.28 o
   8   5   3      362.46      337.09     58.37 o
   9   5   3      326.58      373.88     66.34 o
  10   5   3      119.97       35.85     70.74 o
  11   5   3        6.95        0.92    101.27 o
  12   5   3        6.08      -15.94    175.06 o
 -13   6   3        7.92      141.77    224.95 o
 -12   6   3       93.73        9.65     94.09 o
 -11   6   3        7.51      -31.48     80.15 o
 -10   6   3     1065.18     1028.10     97.32 o
  -9   6   3       34.84       -0.34     58.48 o
  -8   6   3     4656.02     4086.49    111.46 o
  -7   6   3      252.85      247.95     41.42 o
  -6   6   3     2606.38     2639.75     66.43 o
  -5   6   3     1067.72     1148.88     34.72 o
  -4   6   3       12.32       33.73     21.26 o
  -3   6   3     1819.63     1740.34     52.13 o
  -2   6   3     5841.87     5485.96    283.96 o
  -1   6   3      381.31      264.94    103.47 o
   0   6   3     3448.04     3250.68     58.07 o
   1   6   3      145.57      280.22     23.42 o
   2   6   3      535.88      574.48     25.11 o
   3   6   3      790.99      982.52     34.21 o
   4   6   3       16.52       27.01     21.38 o
   5   6   3       58.38       63.46     26.40 o
   6   6   3     2045.88     2149.88     58.26 o
   7   6   3        5.03      -14.67     41.54 o
   8   6   3      287.70      399.70     55.27 o
   9   6   3      506.44      479.08     65.95 o
  10   6   3      972.84     1026.05     87.03 o
  11   6   3       26.60      -46.04    100.32 o
  12   6   3      273.67      245.20    181.25 o
 -12   7   3       19.72      191.90     96.37 o
 -11   7   3      217.21      156.94     86.74 o
 -10   7   3      319.87      367.70     78.31 o
  -9   7   3       74.94       57.13     59.41 o
  -8   7   3      206.67      236.62     57.24 o
  -7   7   3      294.54      307.09     42.56 o
  -6   7   3      498.36      624.75     43.48 o
  -5   7   3      169.19      131.37     25.98 o
  -4   7   3      276.59      285.29     23.15 o
  -3   7   3     6171.17     6604.44     93.95 o
  -2   7   3      437.20      417.04     31.71 o
  -1   7   3     1380.23     1396.27     51.23 o
   0   7   3     1428.55     1077.43    321.82 o
   1   7   3     5308.64     4933.19     77.59 o
   2   7   3     6024.84     5662.28     71.33 o
   3   7   3     9311.30     9483.95    108.69 o
   4   7   3    11345.67    11441.73    424.51 o
   5   7   3     4339.55     4348.99    162.67 o
   6   7   3     5332.66     5398.71     89.03 o
   7   7   3     1101.04     1157.28     82.50 o
   8   7   3      297.95      306.82     58.98 o
   9   7   3      151.59      159.56     62.48 o
  10   7   3       12.34       -8.25     70.66 o
  11   7   3        4.91       -1.23     80.34 o
  12   7   3        2.95      -96.67    173.00 o
 -12   8   3       10.82       14.17    114.69 o
 -11   8   3       46.97       59.09     83.66 o
 -10   8   3       25.13       24.66     70.65 o
  -9   8   3      264.31      270.61     64.96 o
  -8   8   3       30.71        9.61     54.43 o
  -7   8   3     3305.89     3147.95     93.83 o
  -6   8   3      311.97      261.72     62.20 o
  -5   8   3     5447.88     5306.13     92.49 o
  -4   8   3        3.97       -3.40     20.30 o
  -3   8   3     3787.49     3643.13     54.97 o
  -2   8   3     2785.38     2565.54     44.22 o
  -1   8   3    16532.11    16657.12    172.21 o
   0   8   3     2026.50     1926.92     74.57 o
   1   8   3     1610.54     1281.62    179.76 o
   2   8   3      212.00      169.03     26.53 o
   3   8   3      904.61      908.09     39.38 o
   4   8   3      164.80      176.06     25.43 o
   5   8   3     1376.40     1516.72     56.30 o
   6   8   3       41.35       69.93     32.75 o
   7   8   3     1240.22     1400.48     69.84 o
   8   8   3      755.84      746.50     67.45 o
   9   8   3      584.04      656.28     74.96 o
  10   8   3        1.85       23.33     72.13 o
  11   8   3      607.32      792.54     95.03 o
 -12   9   3      328.94      395.00    126.04 o
 -11   9   3       80.40       70.26     96.41 o
 -10   9   3       59.54       40.43     74.56 o
  -9   9   3        1.90      -45.28     62.89 o
  -8   9   3        1.58      -35.48     44.83 o
  -7   9   3       85.89       13.21     40.79 o
  -6   9   3      237.48      247.13     40.14 o
  -5   9   3      463.91      433.06     69.35 o
  -4   9   3     3308.09     3158.04     82.56 o
  -3   9   3     5219.58     5181.28     68.75 o
  -2   9   3      720.04      678.45     41.60 o
  -1   9   3     2556.38     2575.28     72.44 o
   0   9   3     5993.73     6140.29     92.09 o
   1   9   3     7040.52     7140.39    103.36 o
   2   9   3    11440.82    11603.23    156.23 o
   3   9   3     1425.12     1498.22     40.35 o
   4   9   3     2423.37     2450.28     54.17 o
   5   9   3     1755.36     1848.26     51.67 o
   6   9   3      502.47      587.20     42.22 o
   7   9   3      578.02      555.05     54.88 o
   8   9   3      549.21      605.30     64.02 o
   9   9   3       25.51        6.48     62.86 o
  10   9   3       17.32       10.45     86.07 o
  11   9   3        0.45       13.49    103.21 o
 -12  10   3       71.76        0.61    119.86 o
 -11  10   3       13.07       28.41     92.88 o
 -10  10   3      109.03      149.20     90.09 o
  -9  10   3        0.16       45.21     64.88 o
  -8  10   3     1426.29     1607.75     67.76 o
  -7  10   3      208.77      150.06     45.29 o
  -6  10   3     1820.56     1837.86     70.92 o
  -5  10   3       10.42       10.33     26.00 o
  -4  10   3     7361.69     6986.67     86.92 o
  -3  10   3        1.14       10.28     21.48 o
  -2  10   3    11086.83    11308.41    116.01 o
  -1  10   3      550.61      606.70     29.98 o
   0  10   3     6950.53     7004.34    105.38 o
   1  10   3     4641.59     4578.10     77.23 o
   2  10   3      209.22      155.37     27.40 o
   3  10   3      593.48      621.41     32.05 o
   4  10   3       23.96       29.57     26.21 o
   5  10   3       34.91       31.18     30.55 o
   6  10   3     2115.76     2118.28    117.22 o
   7  10   3        0.05        9.10     46.23 o
   8  10   3     1222.73      969.94    341.66 o
   9  10   3       75.61      -67.29     77.29 o
  10  10   3      626.56      511.13    100.43 o
  11  10   3       22.19      -16.48    101.64 o
 -12  11   3        4.84       -4.86    120.81 o
 -11  11   3      251.18      309.22    111.29 o
 -10  11   3        4.16      -25.66     84.71 o
  -9  11   3      359.30      303.21     88.30 o
  -8  11   3      384.11      280.09     55.75 o
  -7  11   3       10.08       24.87     41.75 o
  -6  11   3        0.07      -32.82     37.75 o
  -5  11   3        0.50      -21.54     27.46 o
  -4  11   3     1936.03     1887.18     65.04 o
  -3  11   3        3.71       10.87     22.44 o
  -2  11   3     3444.13     3489.26     72.75 o
  -1  11   3     6891.73     6793.00    107.15 o
   0  11   3     1926.55     1991.11     46.10 o
   1  11   3    10860.62    10827.27    143.12 o
   2  11   3     3016.74     3183.75    114.13 o
   3  11   3    12931.61    13118.40    182.31 o
   4  11   3     1218.75     1152.39     53.91 o
   5  11   3     4006.07     4213.94     77.57 o
   6  11   3       84.18       99.34     43.74 o
   7  11   3     1310.92     1381.04     72.90 o
   8  11   3     1073.88     1139.85     93.19 o
   9  11   3      131.19      128.44     81.06 o
  10  11   3        1.57      -30.06     88.02 o
  11  11   3        1.65      -30.07    102.93 o
 -12  12   3        4.81        5.72    156.40 o
 -11  12   3      298.53      281.03    118.66 o
 -10  12   3        0.15       58.11     87.00 o
  -9  12   3      874.45      847.46     95.53 o
  -8  12   3      123.52       24.17     54.65 o
  -7  12   3     3591.49     3532.44    146.95 o
  -6  12   3      364.31      283.83     52.05 o
  -5  12   3     4552.55     4462.62    111.76 o
  -4  12   3     1402.96     1496.95     45.06 o
  -3  12   3     3753.07     3564.13     72.84 o
  -2  12   3      783.68      871.60     40.67 o
  -1  12   3      451.88      470.78     30.51 o
   0  12   3      149.43      182.80     25.83 o
   1  12   3        4.32       38.46     22.76 o
   2  12   3     1078.24     1101.00     45.82 o
   3  12   3      128.24      161.28     28.50 o
   4  12   3      279.96      362.23     33.74 o
   5  12   3      476.99      486.99     39.64 o
   6  12   3      302.39      333.95     66.02 o
   7  12   3     1240.17     1227.93     88.91 o
   8  12   3      250.40      244.71     76.46 o
   9  12   3      889.31      746.87    101.25 o
  10  12   3       68.41       -4.23     96.85 o
  11  12   3      209.23      187.06    110.53 o
 -12  13   3       82.01       87.67    159.03 o
 -11  13   3       78.46        9.54    112.86 o
 -10  13   3       63.36      120.50     93.15 o
  -9  13   3      204.63      164.43     81.11 o
  -8  13   3       80.28       75.05     57.18 o
  -7  13   3       33.80       33.72     53.01 o
  -6  13   3       85.31        1.58     46.40 o
  -5  13   3      157.27      104.22     37.25 o
  -4  13   3      128.51      152.81     36.31 o
  -3  13   3     2130.12     2227.37     50.15 o
  -2  13   3     5303.76     5246.04    134.12 o
  -1  13   3     2667.43     2920.25     58.80 o
   0  13   3     4380.27     4333.18     89.61 o
   1  13   3     1408.76     1456.51     43.79 o
   2  13   3     7202.70     7611.91    207.05 o
   3  13   3     2584.71     2689.74     80.38 o
   4  13   3     1646.26     1721.84     61.27 o
   5  13   3     4708.06     4614.04    167.98 o
   6  13   3      690.19      630.25     73.63 o
   7  13   3      499.78      673.52    180.59 o
   8  13   3      100.16       96.50     71.54 o
   9  13   3      156.22      145.52     81.44 o
  10  13   3       32.29       14.63    100.08 o
  11  13   3        1.01      -75.95    162.68 o
 -11  14   3        5.66       17.81    108.83 o
 -10  14   3       81.30       22.25    101.04 o
  -9  14   3        0.37      -28.74     80.93 o
  -8  14   3      277.04      368.70     67.02 o
  -7  14   3       19.50       -5.36     54.86 o
  -6  14   3     2015.13     2265.88    118.13 o
  -5  14   3      645.68      610.67     46.27 o
  -4  14   3     5396.17     5188.78    119.58 o
  -3  14   3     3479.16     3230.46     73.47 o
  -2  14   3     3649.55     3277.17     85.31 o
  -1  14   3     1156.50     1304.54     53.12 o
   0  14   3      717.49      606.78     34.27 o
   1  14   3      347.71      325.02     30.53 o
   2  14   3     1551.98     1460.32     58.57 o
   3  14   3        1.19      -10.81     43.01 o
   4  14   3       25.51       -3.55     37.52 o
   5  14   3        8.24      -50.39     53.98 o
   6  14   3       12.35      -15.15     57.52 o
   7  14   3      192.98      159.98    106.52 o
   8  14   3      586.69      622.52     92.86 o
   9  14   3      105.81       83.16    123.63 o
  10  14   3      514.30      537.58    121.33 o
 -11  15   3       60.00      -11.55    117.94 o
 -10  15   3      119.82       58.78     92.91 o
  -9  15   3        8.27      -12.12     89.63 o
  -8  15   3      147.01      143.30     65.58 o
  -7  15   3        7.78      -18.47     55.26 o
  -6  15   3     1671.45     1641.25     79.57 o
  -5  15   3     1008.55     1111.91     56.01 o
  -4  15   3      848.91      876.70     54.07 o
  -3  15   3     1356.57     1424.16     55.11 o
  -2  15   3     2451.24     2580.75     79.06 o
  -1  15   3     2886.49     2966.96    170.91 o
   0  15   3     3881.01     4014.14    117.69 o
   1  15   3     3737.58     3692.55     83.70 o
   2  15   3      643.48      686.44     48.34 o
   3  15   3     1333.62     1334.35     60.93 o
   4  15   3        5.19      -13.99     39.51 o
   5  15   3      908.21      936.75     81.30 o
   6  15   3      497.21      493.70     76.77 o
   7  15   3      432.74      485.18     80.23 o
   8  15   3      165.00      163.40     77.47 o
   9  15   3      147.31      169.19     95.34 o
  10  15   3       56.06       68.41    101.96 o
 -11  16   3      194.00      311.78    122.99 o
 -10  16   3       27.80       31.12     98.63 o
  -9  16   3      511.12      532.20    104.76 o
  -8  16   3       28.62       21.01     68.16 o
  -7  16   3      920.21     1057.74     76.79 o
  -6  16   3      357.89      328.49     61.58 o
  -5  16   3     3333.26     3340.59    125.61 o
  -4  16   3       91.55       62.28     39.81 o
  -3  16   3     1591.15     1579.29     59.57 o
  -2  16   3      511.58      538.72     53.02 o
  -1  16   3     1180.91     1096.07     79.19 o
   0  16   3       80.64       44.50     57.25 o
   1  16   3     1340.88     1432.63     86.35 o
   2  16   3      102.93      139.94     56.01 o
   3  16   3       82.65       27.48     41.63 o
   4  16   3        2.86       30.28     43.73 o
   5  16   3       24.68       69.02     59.52 o
   6  16   3        2.95      -15.72     62.84 o
   7  16   3     1022.75      947.43     96.64 o
   8  16   3       82.33      105.47     87.59 o
   9  16   3     1071.96     1087.24    114.75 o
  10  16   3        7.14       17.30    112.22 o
 -11  17   3       37.67       -3.35    123.51 o
 -10  17   3      262.67      309.63    118.59 o
  -9  17   3      122.39      172.31     91.75 o
  -8  17   3      145.61      135.77     73.25 o
  -7  17   3      122.84       62.12     64.11 o
  -6  17   3       73.71        8.32     57.40 o
  -5  17   3     1322.84     1357.54     84.09 o
  -4  17   3      363.71      439.57     62.78 o
  -3  17   3       10.36        4.43     38.78 o
  -2  17   3     2636.22     2944.47    118.41 o
  -1  17   3     1967.41     1942.75     96.47 o
   0  17   3     6624.82     6675.43    170.07 o
   1  17   3     2048.66     2073.22    103.14 o
   2  17   3     3974.30     4281.70    166.15 o
   3  17   3      867.39      797.01     70.26 o
   4  17   3     4556.86     4519.87    101.00 o
   5  17   3      764.88      863.35     81.22 o
   6  17   3     1567.49     1451.65    100.51 o
   7  17   3       68.70      158.11     77.12 o
   8  17   3      340.05      312.43     95.81 o
   9  17   3        1.64      -21.61     98.27 o
  10  17   3       17.96      -29.84    115.86 o
 -11  18   3       32.04       76.61    217.63 o
 -10  18   3      316.96      394.54    116.61 o
  -9  18   3       57.25       54.47    102.33 o
  -8  18   3      571.83      490.31     79.37 o
  -7  18   3      257.92      199.67     67.25 o
  -6  18   3      870.33      978.37     77.50 o
  -5  18   3        1.02       12.05     54.05 o
  -4  18   3     3271.13     3185.30    106.67 o
  -3  18   3       51.16       15.32     47.43 o
  -2  18   3      144.39       93.44     64.58 o
  -1  18   3      316.71      288.96     94.52 o
   0  18   3      147.81      120.05     65.65 o
   1  18   3      699.55      783.00     82.61 o
   2  18   3      312.89      296.82     68.46 o
   3  18   3       16.25      -37.98     65.28 o
   4  18   3        0.99        3.08     40.62 o
   5  18   3       23.20      -41.95     49.35 o
   6  18   3      128.18      114.15     60.90 o
   7  18   3       50.43       42.73     79.73 o
   8  18   3      298.92      365.79     99.30 o
   9  18   3       44.97       68.65    105.69 o
  10  18   3      246.58      233.63    117.67 o
 -10  19   3       20.16       37.07    114.71 o
  -9  19   3       65.89       47.10    109.32 o
  -8  19   3        2.21       -8.07     73.83 o
  -7  19   3       13.18        3.48     63.79 o
  -6  19   3       86.36       82.50     73.89 o
  -5  19   3      259.92      320.63     78.51 o
  -4  19   3      152.63       99.80     54.09 o
  -3  19   3      267.67      382.26     57.21 o
  -2  19   3       92.67       86.82     67.03 o
  -1  19   3      793.73      988.61     90.73 o
   0  19   3      208.58      140.15    111.30 o
   1  19   3     1594.77     1824.18    104.52 o
   2  19   3      568.78      710.85     84.49 o
   3  19   3     1527.48     1699.76    106.12 o
   4  19   3     1533.15     1679.67    112.75 o
   5  19   3      695.39      867.27     95.15 o
   6  19   3       43.85       95.25     62.59 o
   7  19   3      242.18      197.22     71.84 o
   8  19   3        9.11       16.75     73.04 o
   9  19   3       87.30       57.56     83.57 o
  10  19   3       18.30       50.35    183.78 o
 -10  20   3        0.03      -32.38    115.22 o
  -9  20   3      287.10      367.85    156.59 o
  -8  20   3       20.13      -17.30     95.46 o
  -7  20   3      396.76      333.51     94.40 o
  -6  20   3      352.58      398.02     94.84 o
  -5  20   3     1838.38     1722.29    106.05 o
  -4  20   3      983.81      920.15    121.96 o
  -3  20   3     2980.11     2822.51    105.01 o
  -2  20   3      465.04      391.65     98.17 o
  -1  20   3     1272.72     1492.54    104.81 o
   0  20   3      888.30      926.84     93.50 o
   1  20   3       32.45       -2.62     67.54 o
   2  20   3       68.79       59.76     67.06 o
   3  20   3       15.57       44.86     69.78 o
   4  20   3      292.71      237.77     82.59 o
   5  20   3      557.47      521.61     95.17 o
   6  20   3       49.78       32.63     78.20 o
   7  20   3      426.70      436.28    153.36 o
   8  20   3       89.77       43.45     98.41 o
   9  20   3      321.73      365.35    117.07 o
  -9  21   3        2.35      -18.57    105.40 o
  -8  21   3        7.06      -26.85     91.47 o
  -7  21   3      117.04       44.11     92.84 o
  -6  21   3       18.56       14.77     77.15 o
  -5  21   3      159.05       50.56    103.57 o
  -4  21   3      215.43      207.12     63.34 o
  -3  21   3     1409.76     1154.56    244.40 o
  -2  21   3     1333.98     1304.87    104.69 o
  -1  21   3      670.38      546.32     89.45 o
   0  21   3      591.64      566.30    128.18 o
   1  21   3     2219.03     2096.00    118.42 o
   2  21   3     1585.77     1441.77    107.24 o
   3  21   3     1084.52     1049.39     96.12 o
   4  21   3     1143.57     1195.16    140.23 o
   5  21   3       23.20       21.00     78.25 o
   6  21   3      345.82      364.38     91.97 o
   7  21   3        5.41      -38.80     89.61 o
   8  21   3       26.22       49.19    100.93 o
   9  21   3       46.23       59.45    175.25 o
  -9  22   3      107.40       37.58    121.07 o
  -8  22   3      373.86      299.05    113.37 o
  -7  22   3      276.07      254.63     98.94 o
  -6  22   3     1200.59     1062.65    109.21 o
  -5  22   3       40.99       12.36     78.37 o
  -4  22   3      148.07      218.84     63.98 o
  -3  22   3        2.32      -24.24     80.35 o
  -2  22   3     1366.46     1708.43    116.11 o
  -1  22   3      130.10      107.58     78.25 o
   0  22   3     1623.24     1825.18    118.20 o
   1  22   3      154.63       81.31     78.63 o
   2  22   3       52.19      122.34     77.61 o
   3  22   3      227.48      164.15     87.08 o
   4  22   3        0.38       26.08     87.02 o
   5  22   3      208.49      121.80     92.66 o
   6  22   3      135.49      145.16     95.54 o
   7  22   3       64.19       62.48     99.30 o
   8  22   3      485.92      490.38    138.40 o
  -9  23   3       64.64      -19.69    184.34 o
  -8  23   3       60.64      -45.94    106.24 o
  -7  23   3       92.72       41.30    104.09 o
  -6  23   3       70.38        0.43     86.82 o
  -5  23   3       15.24       -4.92     83.11 o
  -4  23   3      474.20      313.05     70.68 o
  -3  23   3      424.08      353.30     92.92 o
  -2  23   3      116.26      186.38     83.13 o
  -1  23   3     1533.68     1344.57    152.89 o
   0  23   3        3.35      -32.29     82.62 o
   1  23   3     1675.13     1647.50    139.57 o
   2  23   3      176.04      164.68     83.27 o
   3  23   3     1823.19     1634.67    122.21 o
   4  23   3       88.11      107.85     86.35 o
   5  23   3     1227.10     1264.46    140.37 o
   6  23   3      146.62       59.14     92.01 o
   7  23   3      546.20      612.26    123.41 o
   8  23   3       12.89       47.63    178.72 o
  -8  24   3      146.89      144.83    137.60 o
  -7  24   3      831.99      887.85    143.60 o
  -6  24   3      144.84       92.92     95.10 o
  -5  24   3      141.88      113.43     91.62 o
  -4  24   3      164.39       84.87     91.65 o
  -3  24   3      448.71      467.67     75.43 o
  -2  24   3      526.31      382.35     97.56 o
  -1  24   3       71.40       77.85     90.74 o
   0  24   3       84.76       97.75    110.69 o
   1  24   3        2.55       43.74     91.51 o
   2  24   3       63.96       98.49     94.74 o
   3  24   3       39.90       -1.22     94.79 o
   4  24   3      353.59      253.42     96.54 o
   5  24   3      184.02      143.70     97.51 o
   6  24   3       49.82      -43.86    101.01 o
   7  24   3      159.81      196.15    120.29 o
   8  24   3       28.31       48.48    191.85 o
  -8  25   3       42.51      -23.25    187.91 o
  -7  25   3        2.30        9.18    117.25 o
  -6  25   3        1.43        5.32    102.46 o
  -5  25   3       10.98      -17.38     93.23 o
  -4  25   3       17.74      -18.03     93.34 o
  -3  25   3      153.93      148.10     74.17 o
  -2  25   3      575.23      497.26    219.13 o
  -1  25   3      400.59      440.16    105.96 o
   0  25   3      767.65      612.18    106.25 o
   1  25   3      222.26      283.77     99.83 o
   2  25   3      720.51      873.77    170.23 o
   3  25   3      394.25      315.29    104.88 o
   4  25   3      265.57      251.50    110.86 o
   5  25   3       42.76        0.86    100.15 o
   6  25   3      335.15      324.84    118.60 o
   7  25   3       94.03      204.97    189.97 o
  -7  26   3       17.42      -17.16    124.24 o
  -6  26   3      391.49      420.08    124.56 o
  -5  26   3      119.77      164.16    107.18 o
  -4  26   3      451.61      511.50    102.67 o
  -3  26   3        0.51      -37.24     71.69 o
  -2  26   3      457.57      523.16    109.74 o
  -1  26   3      119.50       77.92    101.13 o
   0  26   3       97.37       91.96     96.96 o
   1  26   3       27.67        6.79     93.78 o
   2  26   3       99.12       43.48    105.74 o
   3  26   3        8.05      -76.32    100.56 o
   4  26   3       50.16       29.80    114.50 o
   5  26   3       24.17       38.84    114.68 o
   6  26   3       81.62       51.57    175.91 o
  -6  27   3       48.42      -52.01    122.40 o
  -5  27   3       85.94       53.72    101.44 o
  -4  27   3        1.75       -5.63    105.10 o
  -3  27   3      171.13      217.37     82.22 o
  -2  27   3      164.21      110.39    101.94 o
  -1  27   3      335.32      272.43    110.59 o
   0  27   3      146.04      161.19    111.99 o
   1  27   3      391.32      404.55    112.10 o
   2  27   3        2.02      -55.90    112.00 o
   3  27   3      483.80      511.98    122.61 o
   4  27   3        0.19       35.14    115.19 o
   5  27   3      209.31      172.06    131.31 o
  -5  28   3      428.83      458.91    122.95 o
  -4  28   3      249.29      175.30    111.20 o
  -3  28   3      366.13      491.35     93.04 o
  -2  28   3       88.22      118.11    115.55 o
  -1  28   3       76.16       91.57    103.64 o
   0  28   3        0.55      -44.37    109.35 o
   1  28   3       77.38      112.77    119.94 o
   2  28   3       55.70       19.77    122.61 o
   3  28   3        6.14      -58.62    116.12 o
   4  28   3        3.91       18.37    122.97 o
  -4  29   3       52.33      140.87    117.19 o
  -3  29   3      112.16      114.76    113.32 o
  -2  29   3       69.05      -39.33    116.90 o
  -1  29   3      105.54      -12.10    118.75 o
   0  29   3      514.70      475.68    133.25 o
   1  29   3      128.28       48.13    118.12 o
   2  29   3      459.33      564.02    140.02 o
   3  29   3       73.72       93.22    125.78 o
  -2  30   3      112.54       77.45    185.94 o
  -1  30   3        7.07      -36.28    124.02 o
   0  30   3        9.87      -78.83    129.12 o
   1  30   3        4.54      -88.33    182.28 o
   2  30   3       26.39       15.10    213.41 o
  -2  31   3        6.19       64.32    203.00 o
  -1  31   3      245.11      298.83    212.01 o
   0  31   3       87.95      303.52    219.32 o
 -12   0   4        0.35     -102.39    178.25 o
 -10   0   4        0.44        6.84    125.18 o
  -8   0   4      451.79      428.12     67.33 o
  -6   0   4    13359.74    13493.50    232.11 o
  -4   0   4    12647.82    12806.95    203.01 o
  -2   0   4    28318.43    27811.02    582.34 o
   0   0   4    35530.08    36049.10    447.88 o
   2   0   4     7960.87     8209.37    227.66 o
   4   0   4     1680.55     1666.82     95.41 o
   6   0   4      681.64      741.54     64.08 o
   8   0   4      778.32      886.37    123.58 o
  10   0   4      175.38      113.36    120.21 o
 -13   1   4       50.63        5.63    210.69 o
 -12   1   4       94.86      126.48    129.90 o
 -11   1   4      165.23      182.39    111.15 o
 -10   1   4      394.64      313.57    106.78 o
  -9   1   4     1863.42     1886.63    153.78 o
  -8   1   4        6.35       13.46     49.18 o
  -7   1   4       96.73       64.70     37.40 o
  -6   1   4     1785.48     1818.35     57.13 o
  -5   1   4      153.24      149.07     24.10 o
  -4   1   4     1028.62     1165.52     36.01 o
  -3   1   4        1.02        8.57     13.89 o
  -2   1   4        1.70       54.13     16.49 o
  -1   1   4      458.74      503.45     16.00 o
   0   1   4       20.82       24.05     14.22 o
   1   1   4    10453.41    10871.64    152.24 o
   2   1   4     3931.12     3965.92     63.26 o
   3   1   4     4845.53     5112.39     79.31 o
   4   1   4     1929.26     2050.92     90.07 o
   5   1   4     6589.37     6614.88    209.75 o
   6   1   4     3155.56     3118.43     94.69 o
   7   1   4     2116.61     2228.40     95.71 o
   8   1   4     1304.71     1510.64     96.85 o
   9   1   4      261.06      387.66     86.46 o
  10   1   4      581.66      563.43     96.01 o
  11   1   4       10.78        8.17    103.17 o
  12   1   4        1.93      -49.32    175.81 o
 -13   2   4        0.20      -38.26    215.76 o
 -12   2   4       13.13       37.77    130.02 o
 -11   2   4        3.99       -4.62    110.38 o
 -10   2   4        4.52      -19.30     66.46 o
  -9   2   4       16.32       42.02     59.29 o
  -8   2   4     1064.09      997.46    104.22 o
  -7   2   4      752.83      610.16     53.71 o
  -6   2   4       15.72        5.19     29.98 o
  -5   2   4     4488.52     4489.83     87.13 o
  -4   2   4        2.37        3.78     18.97 o
  -3   2   4     4238.80     4071.29     52.69 o
  -2   2   4     1763.80     1799.09     44.05 o
  -1   2   4     4628.02     4264.18     49.81 o
   0   2   4     4250.19     3995.90    143.87 o
   1   2   4    14263.62    13713.57    378.72 o
   2   2   4       21.74       36.31     19.60 o
   3   2   4     9987.19     9899.46    122.34 o
   4   2   4       12.18       19.47     27.50 o
   5   2   4      742.05      723.11     45.93 o
   6   2   4     1430.58     1592.46     66.32 o
   7   2   4       95.50       96.95     43.16 o
   8   2   4       12.82       23.40     52.18 o
   9   2   4       23.55       26.88     73.86 o
  10   2   4        8.56      -14.55     84.16 o
  11   2   4      288.20      355.63    116.27 o
  12   2   4       42.29      -36.19    174.59 o
 -13   3   4      136.42        7.50    192.13 o
 -12   3   4      164.09      172.78    127.03 o
 -11   3   4      516.66      398.66     86.87 o
 -10   3   4      463.55      517.54     76.94 o
  -9   3   4      186.96      178.20     62.87 o
  -8   3   4     2237.10     1948.03     85.12 o
  -7   3   4     1506.17     1584.21     69.71 o
  -6   3   4     1535.49     1498.99     64.82 o
  -5   3   4     2777.57     2703.06     59.82 o
  -4   3   4     1727.39     1875.55     46.32 o
  -3   3   4       13.45       45.64     20.42 o
  -2   3   4       17.72       19.98     16.74 o
  -1   3   4      514.59      470.45     21.70 o
   0   3   4     2601.42     2870.26     51.70 o
   1   3   4     5532.35     5307.48     93.79 o
   2   3   4     2918.72     2823.62     62.41 o
   3   3   4     2725.95     2678.49     63.45 o
   4   3   4     8139.87     7905.14    126.48 o
   5   3   4      716.34      701.51     45.49 o
   6   3   4     1980.29     1997.51    183.06 o
   7   3   4     2117.72     2098.97     98.21 o
   8   3   4      198.68      210.51     58.70 o
   9   3   4      590.34      560.47     85.47 o
  10   3   4      125.11      140.27     88.11 o
  11   3   4       16.65       -1.55    101.79 o
  12   3   4       81.71      -42.01    179.75 o
 -13   4   4       82.66       69.67    194.85 o
 -12   4   4       36.77      107.09    133.16 o
 -11   4   4        4.19      -34.26     75.56 o
 -10   4   4      108.86      106.72     70.56 o
  -9   4   4        5.07       19.24     57.00 o
  -8   4   4     1460.01     1409.72    130.47 o
  -7   4   4      107.90       73.69     46.98 o
  -6   4   4     1903.57     1962.85     82.49 o
  -5   4   4      815.99      825.59     70.21 o
  -4   4   4     9905.21     9600.48    168.82 o
  -3   4   4      930.51     1037.61     33.89 o
  -2   4   4     4669.25     4347.41     62.68 o
  -1   4   4      300.85      314.39     20.15 o
   0   4   4    30344.40    30887.91    421.45 o
   1   4   4       52.29       20.82     20.18 o
   2   4   4     2806.29     2565.07     59.29 o
   3   4   4      267.70      266.25     32.28 o
   4   4   4     3690.58     3421.64     78.80 o
   5   4   4      598.15      602.08     47.23 o
   6   4   4      129.66      107.22     40.03 o
   7   4   4       56.47       58.92     43.23 o
   8   4   4      137.94      139.33     54.98 o
   9   4   4      552.80      483.57     69.92 o
  10   4   4      561.18      553.02     99.80 o
  11   4   4       35.76      -72.92    105.39 o
  12   4   4      200.08      194.85    186.41 o
 -13   5   4       24.78       -5.16    219.32 o
 -12   5   4      445.80      277.65     92.67 o
 -11   5   4      123.75      100.56     82.44 o
 -10   5   4      747.78      777.93     81.25 o
  -9   5   4      643.08      663.91     71.34 o
  -8   5   4      193.29      220.32     64.63 o
  -7   5   4      259.34      257.38     49.54 o
  -6   5   4      244.60      235.16     36.90 o
  -5   5   4      893.65      876.48     70.89 o
  -4   5   4       86.07      115.88     26.64 o
  -3   5   4     1118.73     1182.37     29.62 o
  -2   5   4      700.27      866.04     25.83 o
  -1   5   4      596.88      578.96     28.93 o
   0   5   4     9075.84     9421.75    167.53 o
   1   5   4     1439.64     1362.85     43.11 o
   2   5   4    13437.12    13126.28    171.01 o
   3   5   4     3491.90     3717.58     55.28 o
   4   5   4     5214.79     5182.79     96.52 o
   5   5   4     5277.66     4904.45    100.49 o
   6   5   4     2015.42     2012.26     73.89 o
   7   5   4      451.65      490.70     54.81 o
   8   5   4     1520.75     1509.81     81.20 o
   9   5   4     1778.87     1940.26    121.04 o
  10   5   4      242.00      175.14     77.55 o
  11   5   4      504.06      550.65    189.92 o
  12   5   4       27.93      -51.85    171.03 o
 -13   6   4        2.85      128.08    211.44 o
 -12   6   4       21.48        8.43     93.60 o
 -11   6   4       33.02      -26.74     79.98 o
 -10   6   4      107.14      112.26     71.37 o
  -9   6   4      604.84      585.43     73.72 o
  -8   6   4      148.21      195.55     54.05 o
  -7   6   4     3055.86     2987.48    105.35 o
  -6   6   4        3.23       -8.38     34.97 o
  -5   6   4     7403.53     7190.25    105.39 o
  -4   6   4       91.90       79.70     18.89 o
  -3   6   4    32839.96    31685.01    295.91 o
  -2   6   4      716.80      748.01     25.97 o
  -1   6   4    19288.79    18978.44    189.28 o
   0   6   4      481.64      555.78     30.72 o
   1   6   4     6007.00     6158.29    106.95 o
   2   6   4      145.92      167.49     17.84 o
   3   6   4     1237.30     1248.21     34.45 o
   4   6   4       76.46       82.52     23.58 o
   5   6   4       92.25       52.33     36.14 o
   6   6   4        2.85        1.55     38.01 o
   7   6   4        0.39       36.83     45.60 o
   8   6   4       99.76       75.95     53.83 o
   9   6   4     1092.68     1082.73     83.96 o
  10   6   4        0.35      -13.12     73.11 o
  11   6   4      302.34      291.80    112.61 o
  12   6   4       22.32        2.81    187.44 o
 -12   7   4      174.90      132.14     96.42 o
 -11   7   4        3.33       -1.26     80.95 o
 -10   7   4      259.27      290.08     75.44 o
  -9   7   4      152.02      181.97     63.90 o
  -8   7   4     1570.85     1780.98     85.02 o
  -7   7   4        3.42       40.58     49.50 o
  -6   7   4      453.21      387.39     41.68 o
  -5   7   4      578.22      627.41     40.85 o
  -4   7   4       84.23      138.74     21.69 o
  -3   7   4      610.61      597.54     30.63 o
  -2   7   4      603.18      506.01    107.41 o
  -1   7   4     1977.97     1920.66     49.85 o
   0   7   4     1707.61     1573.36     47.13 o
   1   7   4     1862.78     1763.50     50.06 o
   2   7   4     5346.88     5374.61     83.23 o
   3   7   4       32.46        1.11     19.91 o
   4   7   4     2744.10     2672.52     68.32 o
   5   7   4     2846.72     2749.04    122.29 o
   6   7   4     2785.28     2669.68     83.91 o
   7   7   4      379.37      377.81     54.88 o
   8   7   4     1296.13     1259.69     76.17 o
   9   7   4      396.83      353.99     69.99 o
  10   7   4      419.52      406.87     78.61 o
  11   7   4      291.51      313.39     90.56 o
 -12   8   4        0.08       65.66    112.69 o
 -11   8   4        0.14       10.90     78.90 o
 -10   8   4      146.88      194.81     77.12 o
  -9   8   4       62.34       25.27     62.28 o
  -8   8   4       24.97       34.07     59.11 o
  -7   8   4        7.30      -41.12     48.47 o
  -6   8   4      597.98      670.15     46.56 o
  -5   8   4      144.97      168.60     50.14 o
  -4   8   4     7314.63     7179.25     86.46 o
  -3   8   4      205.40      227.91     25.82 o
  -2   8   4    13163.18    13298.07    135.57 o
  -1   8   4     1411.50     1389.26    421.97 o
   0   8   4     4852.96     4793.94     98.63 o
   1   8   4        1.28       26.47     24.75 o
   2   8   4    10099.05    10168.01    142.86 o
   3   8   4      168.09      216.43     24.32 o
   4   8   4     2113.49     2018.98    114.21 o
   5   8   4      330.61      278.36     42.31 o
   6   8   4      467.27      460.15     51.92 o
   7   8   4        0.17       25.91     47.49 o
   8   8   4       95.38       44.69     54.66 o
   9   8   4       72.17       61.40     65.64 o
  10   8   4      346.07      317.50     83.95 o
  11   8   4       13.43      -36.72    102.40 o
 -12   9   4       93.88      105.38    135.35 o
 -11   9   4      271.00      303.62    107.92 o
 -10   9   4      394.06      444.02     78.18 o
  -9   9   4      309.32      337.07     74.67 o
  -8   9   4     1476.19     1606.75    161.90 o
  -7   9   4     2442.94     2472.26    112.87 o
  -6   9   4      157.48      112.84     39.02 o
  -5   9   4      885.34      891.48     68.52 o
  -4   9   4      228.66      243.20     26.17 o
  -3   9   4       56.32       42.83     23.39 o
  -2   9   4       12.22       21.11     20.21 o
  -1   9   4     1623.68     1602.18     45.61 o
   0   9   4     3151.29     2848.97    855.32 o
   1   9   4     8981.29     9240.31    131.37 o
   2   9   4     8275.03     8134.53    171.59 o
   3   9   4     6658.59     6424.82    164.33 o
   4   9   4     5487.58     5625.35    106.20 o
   5   9   4     1028.03     1148.13    116.36 o
   6   9   4     1542.65     1599.18    121.73 o
   7   9   4     1407.42     1350.41     73.15 o
   8   9   4      169.90      190.19     62.50 o
   9   9   4      276.19      257.03     70.08 o
  10   9   4       81.92       48.36     91.71 o
  11   9   4       88.23       44.52    111.38 o
 -12  10   4       16.58       63.25    121.11 o
 -11  10   4       56.48      105.31    106.60 o
 -10  10   4        0.27      -14.95     90.06 o
  -9  10   4      604.88      467.14     73.63 o
  -8  10   4        2.73       19.34     58.65 o
  -7  10   4      815.94      799.80     54.37 o
  -6  10   4      441.61      464.74     47.90 o
  -5  10   4     3051.71     3058.78     79.01 o
  -4  10   4      229.73      185.12     45.86 o
  -3  10   4     9867.18    10138.46    145.20 o
  -2  10   4      840.32      829.30     34.76 o
  -1  10   4    17648.75    17712.04    188.44 o
   0  10   4      756.96      868.99     40.91 o
   1  10   4     7816.43     7695.93    187.39 o
   2  10   4       34.55       74.22     29.82 o
   3  10   4     1372.33     1452.39     43.68 o
   4  10   4       30.08       49.28     35.34 o
   5  10   4      396.92      342.35     46.31 o
   6  10   4      168.97      120.41     44.97 o
   7  10   4      209.77       83.25     53.75 o
   8  10   4       23.98       -3.13     57.12 o
   9  10   4      172.27      127.41     79.89 o
  10  10   4        3.61        0.03     99.45 o
  11  10   4      297.96       99.37    115.45 o
 -12  11   4       14.45       -5.44    154.53 o
 -11  11   4       91.33      169.34    111.48 o
 -10  11   4      150.46      155.98     95.45 o
  -9  11   4      149.20      169.34     88.07 o
  -8  11   4      264.64      248.93     76.38 o
  -7  11   4      875.06      768.16     58.29 o
  -6  11   4     1203.47     1281.02     62.38 o
  -5  11   4       22.83       -4.93     33.28 o
  -4  11   4      914.73      884.66     38.12 o
  -3  11   4      281.60      344.07     29.99 o
  -2  11   4      115.63       91.38     24.80 o
  -1  11   4      358.26      432.61     31.20 o
   0  11   4       66.11       80.33     24.90 o
   1  11   4       74.93       33.32     28.51 o
   2  11   4      828.53      819.05     42.76 o
   3  11   4     2498.17     2444.52     54.90 o
   4  11   4     1116.40     1055.71     53.47 o
   5  11   4      834.05      785.98     53.63 o
   6  11   4     4435.18     4179.64    105.49 o
   7  11   4      560.94      616.06     61.63 o
   8  11   4     1823.67     1644.62    107.25 o
   9  11   4      306.30      427.08     96.82 o
  10  11   4      242.55      163.72    105.08 o
  11  11   4       78.35      104.27    169.15 o
 -11  12   4        5.97        3.50     99.87 o
 -10  12   4       11.70      -11.00     98.52 o
  -9  12   4       15.50       30.44     77.14 o
  -8  12   4     2313.35     2370.54    118.18 o
  -7  12   4      305.44      171.57     56.47 o
  -6  12   4     2271.00     2019.68    361.18 o
  -5  12   4      290.27      239.84     39.83 o
  -4  12   4     7114.29     7302.60     94.78 o
  -3  12   4     1280.71     1343.29     64.73 o
  -2  12   4     8197.46     8075.08     96.94 o
  -1  12   4     3411.28     3602.61     67.35 o
   0  12   4     4625.14     4598.74     75.93 o
   1  12   4      430.76      499.00     38.18 o
   2  12   4     4754.09     4465.97    177.09 o
   3  12   4       24.42       23.60     27.45 o
   4  12   4      330.75      331.99     41.24 o
   5  12   4     1427.57     1513.58     65.17 o
   6  12   4     1140.44     1272.79    144.26 o
   7  12   4       24.32       19.64     69.09 o
   8  12   4      206.91      265.84     94.75 o
   9  12   4        8.76      -22.88     80.35 o
  10  12   4      395.68      355.35    106.07 o
  11  12   4       31.17      -14.25    169.44 o
 -11  13   4      209.58      230.63    120.37 o
 -10  13   4       47.69       93.28     97.33 o
  -9  13   4      302.15      245.82     92.08 o
  -8  13   4      148.78      182.05     77.29 o
  -7  13   4      771.09      690.57     68.30 o
  -6  13   4      179.64      190.43     52.35 o
  -5  13   4     3116.05     2945.35    155.40 o
  -4  13   4       11.27      -11.07     28.92 o
  -3  13   4       49.17       58.99     28.13 o
  -2  13   4       12.54       35.64     29.88 o
  -1  13   4      362.13      411.94     36.18 o
   0  13   4      611.48      638.12     37.20 o
   1  13   4     1097.80     1057.35     52.70 o
   2  13   4       80.68      119.51     40.87 o
   3  13   4     1407.11     1441.27     47.67 o
   4  13   4      921.97      936.04    159.59 o
   5  13   4     2998.75     3131.97    168.26 o
   6  13   4      667.33      782.07     83.64 o
   7  13   4     1299.12     1311.98    132.35 o
   8  13   4      317.99      320.45     87.92 o
   9  13   4      315.19      340.21     95.18 o
  10  13   4      128.10       45.04    107.28 o
  11  13   4       57.53       27.10    175.53 o
 -11  14   4       32.55      -13.75    112.21 o
 -10  14   4        1.15       -2.79    102.81 o
  -9  14   4       96.49       83.35     92.02 o
  -8  14   4        1.99        9.25     79.87 o
  -7  14   4     1411.34     1391.95     97.97 o
  -6  14   4        1.27        4.88     58.75 o
  -5  14   4     2145.18     2234.26     83.23 o
  -4  14   4      263.04      271.20     41.27 o
  -3  14   4      813.70      796.66     46.45 o
  -2  14   4       62.77      105.58     32.69 o
  -1  14   4     5520.73     5278.40     85.56 o
   0  14   4      302.66      253.05     45.62 o
   1  14   4     6079.78     5859.92    101.75 o
   2  14   4      362.03      341.40     49.90 o
   3  14   4     1831.05     1905.16     83.60 o
   4  14   4       26.11       37.04     57.81 o
   5  14   4      342.30      364.40    142.52 o
   6  14   4       25.22       17.25     62.60 o
   7  14   4       54.22      -16.13     70.16 o
   8  14   4        3.20      -44.22     77.43 o
   9  14   4       73.38      -17.09     95.22 o
  10  14   4        6.27      -56.58    102.56 o
 -11  15   4       87.93      215.97    122.47 o
 -10  15   4      283.42      346.38    105.43 o
  -9  15   4      136.58      152.75     94.87 o
  -8  15   4      512.55      446.35     98.64 o
  -7  15   4       48.20       10.07     58.76 o
  -6  15   4      833.19      868.91    112.57 o
  -5  15   4      252.92      227.86     55.08 o
  -4  15   4      149.32       74.99     40.34 o
  -3  15   4      279.71      207.68     40.29 o
  -2  15   4      301.27      364.54     48.10 o
  -1  15   4       36.20       48.37     40.18 o
   0  15   4      270.76      315.65     42.16 o
   1  15   4      725.66      826.64     51.22 o
   2  15   4     1400.38     1357.03     62.17 o
   3  15   4       51.21       60.80     65.73 o
   4  15   4     2932.54     3107.86    156.40 o
   5  15   4     1622.14     1973.46    101.54 o
   6  15   4     1218.72     1313.48     93.39 o
   7  15   4      236.68      258.79     82.66 o
   8  15   4      754.67      795.12    110.03 o
   9  15   4      223.55      250.24     98.43 o
  10  15   4       91.49       32.02    108.08 o
 -11  16   4       46.54       23.22    127.41 o
 -10  16   4       43.01      120.09    108.12 o
  -9  16   4        0.99       -4.56     96.45 o
  -8  16   4      306.49      294.00     89.09 o
  -7  16   4      103.78       61.46     64.04 o
  -6  16   4     1871.13     1629.79     82.55 o
  -5  16   4      610.68      604.54     60.85 o
  -4  16   4     1237.35     1275.71     68.66 o
  -3  16   4     1650.75     1605.32     60.81 o
  -2  16   4     1691.07     1826.19     91.61 o
  -1  16   4        1.41      -50.20     53.55 o
   0  16   4     6864.34     6948.07    165.28 o
   1  16   4        0.67        4.05     38.10 o
   2  16   4     1652.08     1768.09     70.82 o
   3  16   4      408.12      438.51     61.78 o
   4  16   4      481.54      494.41     67.10 o
   5  16   4       14.08       -0.84     63.84 o
   6  16   4      166.51      168.59     88.33 o
   7  16   4      241.35       78.35     74.27 o
   8  16   4       16.84       -9.08     90.50 o
   9  16   4       17.30       -3.57    102.90 o
  10  16   4      207.17       88.44    118.57 o
 -11  17   4       89.25      -16.78    207.88 o
 -10  17   4      116.07      117.68    117.79 o
  -9  17   4      308.42      217.52    172.11 o
  -8  17   4      124.41       86.46     91.89 o
  -7  17   4      299.21      279.85     70.01 o
  -6  17   4      177.13      125.68     59.25 o
  -5  17   4      263.35      353.64     61.52 o
  -4  17   4      645.62      615.83     59.02 o
  -3  17   4      129.56      164.37     49.35 o
  -2  17   4      305.18      147.80     65.04 o
  -1  17   4        0.13      -25.88     57.54 o
   0  17   4      869.07     1083.12     79.92 o
   1  17   4        7.97       19.61     57.66 o
   2  17   4      120.90      170.86     62.76 o
   3  17   4      912.92      970.23     64.39 o
   4  17   4      166.31      265.21     68.71 o
   5  17   4     1094.24     1084.05     91.71 o
   6  17   4      809.39      704.87     86.47 o
   7  17   4     1907.42     1747.51    152.37 o
   8  17   4      168.62      152.77     98.09 o
   9  17   4      318.08      363.00    107.52 o
  10  17   4        0.71       42.29    123.76 o
 -10  18   4        0.40      -15.46    117.32 o
  -9  18   4      180.47      235.16    109.71 o
  -8  18   4        0.62       66.04     89.98 o
  -7  18   4     1066.04     1260.73    104.13 o
  -6  18   4        3.66       39.23     63.07 o
  -5  18   4     2730.10     2809.20    111.93 o
  -4  18   4        0.69        2.64     63.45 o
  -3  18   4     3018.60     3136.08    112.71 o
  -2  18   4      822.38      813.89     87.68 o
  -1  18   4     2700.00     2814.50    118.20 o
   0  18   4       17.52       -0.96     60.69 o
   1  18   4     2176.60     2188.09    107.64 o
   2  18   4      373.57      385.47     71.97 o
   3  18   4      588.65      728.80     79.77 o
   4  18   4      128.25      116.76     85.75 o
   5  18   4        8.35      -54.14     68.57 o
   6  18   4      292.37      222.38    128.69 o
   7  18   4      162.90      244.15     90.85 o
   8  18   4       31.01      -22.06     98.08 o
   9  18   4      178.07      219.82    116.21 o
 -10  19   4      187.51      214.77    127.31 o
  -9  19   4        3.25       17.88    108.97 o
  -8  19   4      326.14      357.65     83.35 o
  -7  19   4        0.09      -17.81     68.91 o
  -6  19   4      136.70       85.34     77.31 o
  -5  19   4      672.57      523.96     86.10 o
  -4  19   4      422.64      440.89     75.03 o
  -3  19   4      524.79      393.15     59.52 o
  -2  19   4       24.36       50.78     95.74 o
  -1  19   4        2.71       18.06     66.26 o
   0  19   4      339.60      333.08     73.43 o
   1  19   4      453.04      441.03     76.06 o
   2  19   4     1404.57     1494.30    136.62 o
   3  19   4       36.84      -21.37     68.34 o
   4  19   4     2191.15     2328.41    149.93 o
   5  19   4       58.51       54.29     75.48 o
   6  19   4      647.16      691.81    150.03 o
   7  19   4      207.49      108.00     94.65 o
   8  19   4      468.68      401.49    106.72 o
   9  19   4      166.06      233.34    115.20 o
  -9  20   4        0.34      -54.67    146.65 o
  -8  20   4       91.78      178.44    103.86 o
  -7  20   4       43.98       27.99     89.85 o
  -6  20   4      269.23      362.28     84.00 o
  -5  20   4      139.78       94.26     80.56 o
  -4  20   4      970.46     1108.68     92.58 o
  -3  20   4       21.77       13.53     52.94 o
  -2  20   4     4377.16     4424.12    154.98 o
  -1  20   4       17.03       10.66     66.65 o
   0  20   4     1084.34     1434.31    156.17 o
   1  20   4      223.11      170.45     73.69 o
   2  20   4     1315.27     1327.40    102.61 o
   3  20   4       92.38       44.24     75.19 o
   4  20   4        8.36       18.13     75.71 o
   5  20   4      148.02      186.18     81.05 o
   6  20   4        3.93       43.83     85.42 o
   7  20   4       29.13       45.68     90.69 o
   8  20   4       89.99       63.02    103.20 o
   9  20   4       29.69       48.95    177.12 o
  -9  21   4      254.45      309.90    168.03 o
  -8  21   4       67.99      146.75    103.45 o
  -7  21   4      620.79      592.39    155.46 o
  -6  21   4       51.31       19.33     84.35 o
  -5  21   4      227.88      241.92     83.69 o
  -4  21   4       90.50       76.16     71.63 o
  -3  21   4      135.11      148.48     60.02 o
  -2  21   4        9.32       17.41     78.15 o
  -1  21   4       73.96       75.63     80.06 o
   0  21   4      427.95      515.09    101.64 o
   1  21   4      845.05      867.18    125.08 o
   2  21   4     2193.14     2137.47    119.53 o
   3  21   4      895.29      991.59    105.77 o
   4  21   4      256.25      266.99     93.77 o
   5  21   4      807.62      748.80     99.52 o
   6  21   4       67.71      117.54     96.84 o
   7  21   4      406.62      401.52    174.03 o
   8  21   4       73.83       46.72    106.39 o
  -8  22   4        0.03      -54.14    105.00 o
  -7  22   4      113.64      138.98    103.32 o
  -6  22   4       15.94      -54.18     91.65 o
  -5  22   4      447.21      465.97     91.58 o
  -4  22   4      307.79      263.09     82.04 o
  -3  22   4     1991.71     2063.34     94.91 o
  -2  22   4        4.64       29.20     79.23 o
  -1  22   4     1733.35     1769.20    121.85 o
   0  22   4      478.30      577.86     91.23 o
   1  22   4      734.43      869.62     99.70 o
   2  22   4       55.63        1.56     85.79 o
   3  22   4      524.92      457.50     95.78 o
   4  22   4       18.74       36.52     83.54 o
   5  22   4      283.00      197.64    101.25 o
   6  22   4        4.48      -25.82     95.43 o
   7  22   4        0.08      -18.55     98.87 o
   8  22   4        2.91       37.98    162.12 o
  -8  23   4       88.01       97.32    112.80 o
  -7  23   4      172.65      241.12    110.39 o
  -6  23   4       40.09      -40.06     87.64 o
  -5  23   4      103.80      -18.54     85.25 o
  -4  23   4       13.17       23.83     83.54 o
  -3  23   4       19.47       23.42     65.61 o
  -2  23   4       21.13       39.93     89.23 o
  -1  23   4       89.88       -5.11     87.40 o
   0  23   4      458.11      697.92    298.36 o
   1  23   4        1.12       20.28     82.48 o
   2  23   4      579.32      415.03     95.68 o
   3  23   4       59.40       82.31     94.68 o
   4  23   4     1676.39     1529.54    131.05 o
   5  23   4       23.88      -55.01     95.48 o
   6  23   4      731.55      682.46    120.18 o
   7  23   4      171.94      171.72    115.73 o
  -8  24   4      198.04      211.16    188.00 o
  -7  24   4        0.09      -34.72    113.13 o
  -6  24   4      396.12      545.71    110.37 o
  -5  24   4       65.90       82.36     92.44 o
  -4  24   4     1144.65     1446.24    112.41 o
  -3  24   4      271.40      251.62     91.92 o
  -2  24   4     1004.82      847.88    131.18 o
  -1  24   4      883.15      728.99    105.52 o
   0  24   4     1430.38     1396.89    123.34 o
   1  24   4      302.42      250.55     95.17 o
   2  24   4      103.73      116.70     94.13 o
   3  24   4        4.13      -25.50     93.29 o
   4  24   4      102.19       59.24     99.43 o
   5  24   4        6.67       72.98    110.40 o
   6  24   4        1.02      -53.43    109.55 o
   7  24   4        1.16       66.01    190.35 o
  -8  25   4       19.96      -66.86    191.38 o
  -7  25   4      117.40       66.06    114.95 o
  -6  25   4       17.25       25.30    104.91 o
  -5  25   4      163.18      176.08    105.92 o
  -4  25   4        0.15       18.33     89.56 o
  -3  25   4       23.77      -23.92     90.70 o
  -2  25   4        1.85      -32.40     90.50 o
  -1  25   4       90.71      171.58    102.53 o
   0  25   4        0.57      -44.62     95.37 o
   1  25   4      361.71      486.93    106.11 o
   2  25   4       18.02       53.32     98.89 o
   3  25   4      392.15      422.33    111.73 o
   4  25   4      157.25      120.51    102.07 o
   5  25   4      488.34      652.83    132.90 o
   6  25   4       52.27       94.15    118.52 o
  -7  26   4      107.05      262.17    195.88 o
  -6  26   4        0.60       63.11    113.10 o
  -5  26   4      130.35      198.33    110.97 o
  -4  26   4       28.44      -39.44     93.35 o
  -3  26   4      367.08      348.87     96.55 o
  -2  26   4        0.73      -12.79    111.21 o
  -1  26   4      285.60      210.57    102.85 o
   0  26   4        1.67      -68.93     96.33 o
   1  26   4      670.27      725.55    125.04 o
   2  26   4      332.95      419.21    115.80 o
   3  26   4      239.35      229.34    114.06 o
   4  26   4      282.87      180.63    112.53 o
   5  26   4        0.40       -5.94    118.48 o
  -6  27   4       99.01       33.47    185.09 o
  -5  27   4        0.18       51.70    115.12 o
  -4  27   4        8.06      -64.24     99.91 o
  -3  27   4        2.19        5.51     98.23 o
  -2  27   4       60.98       -6.69    107.26 o
  -1  27   4       26.22      -43.80     97.35 o
   0  27   4      253.36      323.41    110.83 o
   1  27   4       37.44       81.93    116.66 o
   2  27   4      575.89      647.98    127.91 o
   3  27   4        4.81       69.47    116.27 o
   4  27   4      247.25      190.65    131.35 o
  -5  28   4      109.37       58.04    174.12 o
  -4  28   4      332.77      400.54    113.22 o
  -3  28   4      230.46      289.37    112.02 o
  -2  28   4      268.67      307.85    125.36 o
  -1  28   4      156.90       95.76    117.13 o
   0  28   4      259.41      322.19    123.75 o
   1  28   4       27.60       46.40    122.65 o
   2  28   4      340.10      507.55    131.01 o
   3  28   4       84.32      -16.81    123.04 o
  -3  29   4       27.68       42.76    170.65 o
  -2  29   4       58.77      -24.94    162.97 o
  -1  29   4        5.55      -25.91    123.40 o
   0  29   4       45.66       99.49    117.89 o
   1  29   4       55.44      140.70    131.24 o
   2  29   4       82.85      105.30    209.57 o
  -1  30   4      286.99      279.05    211.16 o
   0  30   4        1.69      -78.20    208.16 o
   1  30   4      135.01       99.39    220.26 o
 -11   0   5      294.98      367.75    159.22 o
  -9   0   5      175.62      205.13     71.09 o
  -7   0   5       63.43       44.09     56.11 o
  -5   0   5        7.21       -2.17     47.12 o
  -3   0   5    12633.28    12855.77    153.83 o
  -1   0   5    37363.05    37134.91    388.11 o
   1   0   5    65157.07    65619.51    666.09 o
   3   0   5    12542.66    12044.95    207.81 o
   5   0   5     2639.38     2625.88    101.17 o
   7   0   5     2117.17     2175.29    146.93 o
   9   0   5       12.18       76.33    107.27 o
  11   0   5      271.06      378.35    170.84 o
 -12   1   5       46.03       59.08    133.63 o
 -11   1   5       52.03       59.35    111.13 o
 -10   1   5       53.54       -2.30     69.96 o
  -9   1   5      747.86      775.97     73.72 o
  -8   1   5      466.35      486.66     67.01 o
  -7   1   5     1275.79     1338.94     99.24 o
  -6   1   5     1790.63     1980.32     60.84 o
  -5   1   5      626.25      625.93     41.35 o
  -4   1   5     2137.48     2096.05     38.48 o
  -3   1   5     1276.51     1347.79     31.26 o
  -2   1   5      913.17      936.60     23.30 o
  -1   1   5       12.23       72.09     19.25 o
   0   1   5       99.52      116.25     14.36 o
   1   1   5       16.10      130.43     22.95 o
   2   1   5     2531.40     2526.29     72.98 o
   3   1   5      149.46      229.38     30.00 o
   4   1   5     1869.10     1855.67     58.30 o
   5   1   5     2247.28     2307.74     79.47 o
   6   1   5     1470.03     1470.80     68.09 o
   7   1   5      143.92      184.56     50.45 o
   8   1   5      772.13      815.60     81.06 o
   9   1   5      271.41      342.45     85.69 o
  10   1   5      288.03      248.58     96.04 o
  11   1   5      152.10       70.95    113.43 o
 -12   2   5      143.80      190.63    130.10 o
 -11   2   5       35.34       48.79    111.17 o
 -10   2   5        3.54       -6.74     70.48 o
  -9   2   5        4.84      -14.04     58.89 o
  -8   2   5       27.86       20.06     53.53 o
  -7   2   5      522.48      485.60     68.16 o
  -6   2   5       49.87       30.63     32.17 o
  -5   2   5     1452.73     1589.99     51.37 o
  -4   2   5     1873.78     1865.20     57.50 o
  -3   2   5     2601.06     2645.83     44.45 o
  -2   2   5     5334.71     5281.46     63.07 o
  -1   2   5     1009.81     1044.21     27.09 o
   0   2   5    15423.30    14478.79    454.40 o
   1   2   5      456.77      473.30     22.32 o
   2   2   5     3772.56     3586.45     66.17 o
   3   2   5      567.23      568.42     39.56 o
   4   2   5     2210.40     2047.73     67.15 o
   5   2   5      198.24      140.40     38.12 o
   6   2   5     1233.28     1113.02     61.57 o
   7   2   5      100.63      131.04     48.30 o
   8   2   5      292.45      238.04     57.34 o
   9   2   5        2.64      -73.66     75.06 o
  10   2   5       39.83       -2.47     95.19 o
  11   2   5       44.30       30.35    100.86 o
 -12   3   5       51.32       45.56    124.77 o
 -11   3   5      227.09      164.72     81.25 o
 -10   3   5        8.31        0.19     70.13 o
  -9   3   5      606.57      572.72     75.41 o
  -8   3   5     2159.74     2318.51    252.04 o
  -7   3   5      716.19      790.10     60.57 o
  -6   3   5     2170.97     2306.98    144.62 o
  -5   3   5     6140.53     5961.97    111.91 o
  -4   3   5      305.50      315.57     27.96 o
  -3   3   5     8476.60     8540.25    189.26 o
  -2   3   5      102.11       61.60     20.27 o
  -1   3   5     2554.82     2840.44     50.61 o
   0   3   5     2116.45     2105.17     51.74 o
   1   3   5     2251.52     2451.14     60.22 o
   2   3   5      285.20      377.59     34.14 o
   3   3   5     2846.37     2820.41     96.62 o
   4   3   5      696.66      748.68     46.52 o
   5   3   5     1757.38     1762.16     66.71 o
   6   3   5     2475.79     2524.32     83.39 o
   7   3   5     1208.23     1361.03     70.75 o
   8   3   5      903.09      850.29     70.74 o
   9   3   5      789.20      859.20     83.54 o
  10   3   5      344.13      355.85    122.65 o
  11   3   5      304.55      259.62    116.78 o
 -12   4   5        9.99       27.08     97.71 o
 -11   4   5      133.76      195.78     82.23 o
 -10   4   5       90.91      111.61     71.13 o
  -9   4   5        0.23       14.91     59.20 o
  -8   4   5     1079.26     1205.64     74.03 o
  -7   4   5      144.71      158.20     47.71 o
  -6   4   5      294.03      236.20     47.55 o
  -5   4   5     1924.71     1724.63     51.25 o
  -4   4   5       17.35       -5.04     23.88 o
  -3   4   5     5315.59     5273.59     76.82 o
  -2   4   5       38.63       53.08     20.71 o
  -1   4   5    12583.49    12883.63    163.31 o
   0   4   5     1669.53     1597.66     39.93 o
   1   4   5     6329.61     6304.59    103.92 o
   2   4   5      749.16      735.69     70.48 o
   3   4   5     4734.34     4707.02     86.39 o
   4   4   5      360.04      316.15     39.05 o
   5   4   5     2929.67     2768.34     81.25 o
   6   4   5        9.20        9.60     40.79 o
   7   4   5      340.52      341.67     56.33 o
   8   4   5        4.18        6.42     52.71 o
   9   4   5       43.71       68.12     65.81 o
  10   4   5       54.95       68.75     92.25 o
  11   4   5       19.64       -6.63    105.75 o
 -12   5   5      116.93      158.58     93.86 o
 -11   5   5       10.83        9.00     79.28 o
 -10   5   5     1662.21     1612.13    100.09 o
  -9   5   5      320.73      337.74     70.76 o
  -8   5   5      340.05      369.48     61.53 o
  -7   5   5     1805.61     1760.09    101.16 o
  -6   5   5      836.52      966.74    110.95 o
  -5   5   5     1340.38     1408.74     49.74 o
  -4   5   5     1536.67     1619.53     55.49 o
  -3   5   5      303.59      317.25     22.80 o
  -2   5   5       50.21       62.48     21.77 o
  -1   5   5       73.33       21.66     19.67 o
   0   5   5        5.79       17.03     19.75 o
   1   5   5      280.48      371.27     33.80 o
   2   5   5     2212.12     2284.17     62.74 o
   3   5   5      241.92      302.17     56.92 o
   4   5   5      357.58      334.99     40.33 o
   5   5   5     1433.79     1377.65     62.24 o
   6   5   5      134.36       85.84     44.15 o
   7   5   5     1612.63     1544.59     99.54 o
   8   5   5      536.83      563.10     67.80 o
   9   5   5      290.36      274.20     68.54 o
  10   5   5      830.29      685.12     88.21 o
  11   5   5      276.67      187.91    110.44 o
 -12   6   5       82.49      174.28     99.75 o
 -11   6   5        5.81        2.54     80.77 o
 -10   6   5      443.60      400.11     79.31 o
  -9   6   5        0.91       76.69     64.01 o
  -8   6   5       36.89       60.55     53.65 o
  -7   6   5      247.14      190.95     51.95 o
  -6   6   5      604.09      637.96     54.15 o
  -5   6   5        0.73       17.04     31.28 o
  -4   6   5     2829.16     2658.25     59.06 o
  -3   6   5      128.22      164.96     22.55 o
  -2   6   5     6630.59     6274.59    114.44 o
  -1   6   5      300.24      315.59     25.47 o
   0   6   5     5609.42     5266.34    123.58 o
   1   6   5     3141.09     3581.98     75.42 o
   2   6   5     9078.66     8840.46    134.44 o
   3   6   5      568.06      572.62     71.23 o
   4   6   5     8200.29     7942.72    148.17 o
   5   6   5       44.38       17.54     37.83 o
   6   6   5     2455.31     2556.46    126.28 o
   7   6   5      123.03       95.88     49.35 o
   8   6   5      155.05      225.16     61.56 o
   9   6   5       13.59      -38.69     64.84 o
  10   6   5        1.70       21.29     76.19 o
  11   6   5        0.08       -4.61    102.42 o
 -12   7   5       37.80       10.44     94.51 o
 -11   7   5      118.36      129.24     81.80 o
 -10   7   5      197.72      256.25     77.31 o
  -9   7   5      925.63      838.98     81.56 o
  -8   7   5       17.72       40.19     58.34 o
  -7   7   5     1293.06     1299.90    118.32 o
  -6   7   5      506.48      542.32     71.09 o
  -5   7   5     2184.39     2258.08     61.90 o
  -4   7   5       65.06       75.02     29.63 o
  -3   7   5      437.88      437.90     27.01 o
  -2   7   5      812.54      882.02     30.34 o
  -1   7   5     1655.74     1692.50     44.82 o
   0   7   5        2.50        1.85     24.70 o
   1   7   5      373.54      439.25     36.36 o
   2   7   5      108.10      117.68     32.22 o
   3   7   5      615.27      570.74     42.78 o
   4   7   5       27.36       50.78     37.12 o
   5   7   5      434.49      385.63     47.07 o
   6   7   5      311.73      357.09     52.71 o
   7   7   5     1646.35     1613.63     78.49 o
   8   7   5       85.70       65.55     59.68 o
   9   7   5     1379.99     1453.75    129.07 o
  10   7   5      184.89      167.82     81.28 o
  11   7   5      134.29      121.39    114.46 o
 -12   8   5       40.39       25.85    114.81 o
 -11   8   5       42.31       26.80     87.61 o
 -10   8   5      117.95       50.73     72.45 o
  -9   8   5      434.12      236.28     67.02 o
  -8   8   5       21.90       54.82     63.56 o
  -7   8   5        5.70       13.78     47.04 o
  -6   8   5      562.57      510.11     51.46 o
  -5   8   5     1436.25     1433.74     53.56 o
  -4   8   5      410.49      412.01     36.60 o
  -3   8   5     5582.27     5498.83     88.58 o
  -2   8   5      312.80      256.42     46.13 o
  -1   8   5     2401.85     2214.08     52.17 o
   0   8   5      509.83      560.38     46.60 o
   1   8   5     7804.70     8005.87    124.52 o
   2   8   5      176.78      187.60     34.44 o
   3   8   5     6535.09     6711.33    120.85 o
   4   8   5        1.50       -4.34     34.82 o
   5   8   5     3078.58     3090.32     87.83 o
   6   8   5       33.35       25.62     44.13 o
   7   8   5       20.63       26.60     48.73 o
   8   8   5       97.93       23.95     60.27 o
   9   8   5       36.45       22.18     66.97 o
  10   8   5       21.87      -20.49     79.66 o
  11   8   5        3.98        1.50    167.37 o
 -12   9   5      114.10       60.20    143.46 o
 -11   9   5      102.11       24.44    102.25 o
 -10   9   5       58.73      121.90     81.83 o
  -9   9   5      313.89      325.28     98.46 o
  -8   9   5     1395.84     1456.06    116.73 o
  -7   9   5      419.37      515.01     59.22 o
  -6   9   5     1664.87     1735.35    118.06 o
  -5   9   5     2178.46     2241.30     74.06 o
  -4   9   5     1793.14     1753.54     84.52 o
  -3   9   5     2281.03     2159.37     54.27 o
  -2   9   5     2369.15     2175.65     53.50 o
  -1   9   5     3224.29     3215.23     61.60 o
   0   9   5       26.98       14.24     28.07 o
   1   9   5     1540.21     1647.55     55.35 o
   2   9   5      169.32      227.49     36.17 o
   3   9   5     1681.83     1689.73     62.12 o
   4   9   5       79.86       68.73     38.47 o
   5   9   5     1360.54     1372.98     66.13 o
   6   9   5     2406.27     2307.04    125.58 o
   7   9   5     1314.35     1292.74     78.11 o
   8   9   5     1107.84     1099.91     82.66 o
   9   9   5      385.38      504.11     80.24 o
  10   9   5      162.77      206.07    105.96 o
  11   9   5       79.85       50.07    171.59 o
 -11  10   5       57.57       96.83    105.49 o
 -10  10   5       18.19       16.05     90.24 o
  -9  10   5      114.64       60.68     66.69 o
  -8  10   5        0.32       80.62     58.98 o
  -7  10   5      255.57      191.40     92.66 o
  -6  10   5       71.59       60.99     41.32 o
  -5  10   5       15.83       27.34     35.77 o
  -4  10   5     2971.02     2979.50     80.79 o
  -3  10   5        2.28        7.12     24.96 o
  -2  10   5     1830.39     1708.04     43.36 o
  -1  10   5       10.09       67.98     26.90 o
   0  10   5     4980.28     4807.63     92.03 o
   1  10   5       10.38       17.67     30.91 o
   2  10   5     5170.53     5263.97    100.73 o
   3  10   5      513.64      515.67     43.78 o
   4  10   5     2563.66     2508.34     76.53 o
   5  10   5       55.17       54.06     41.61 o
   6  10   5      183.05      138.10     52.38 o
   7  10   5      466.61      488.40     64.59 o
   8  10   5      526.18      487.87     71.75 o
   9  10   5       17.11       24.67     85.62 o
  10  10   5        0.02      -34.89    102.81 o
  11  10   5        5.35        4.31    173.09 o
 -11  11   5      169.12      136.06    108.79 o
 -10  11   5      133.46       50.68     94.25 o
  -9  11   5      291.69      299.56     92.84 o
  -8  11   5      648.29      587.07     89.22 o
  -7  11   5     1676.40     1590.70     78.53 o
  -6  11   5       43.12      151.96     45.10 o
  -5  11   5      584.13      578.47     46.12 o
  -4  11   5     3966.78     3682.81    250.50 o
  -3  11   5     1306.17     1264.80     70.44 o
  -2  11   5     3746.40     3848.82     64.84 o
  -1  11   5      121.46      135.47     30.08 o
   0  11   5      571.73      592.91    183.79 o
   1  11   5      156.40      168.42     36.35 o
   2  11   5     2579.78     2596.63     72.17 o
   3  11   5      405.86      467.17     44.21 o
   4  11   5      378.74      370.03     46.12 o
   5  11   5     1035.56     1044.16     64.59 o
   6  11   5      617.84      771.68     62.85 o
   7  11   5      837.37      747.99     90.39 o
   8  11   5      720.83      741.77     89.73 o
   9  11   5      421.24      360.96    101.14 o
  10  11   5      325.02      238.43    113.41 o
 -11  12   5      191.57      192.61    107.81 o
 -10  12   5       33.75       32.13     96.14 o
  -9  12   5       83.64      210.49     92.12 o
  -8  12   5       48.67       50.21     78.50 o
  -7  12   5       34.96       26.93     62.96 o
  -6  12   5      197.05      189.06     45.26 o
  -5  12   5       13.24       46.14     38.29 o
  -4  12   5       61.98       28.42     32.97 o
  -3  12   5     4207.54     4352.41     72.05 o
  -2  12   5      119.21       56.92     27.94 o
  -1  12   5     8274.36     8543.73    116.37 o
   0  12   5        6.79       -8.01     32.27 o
   1  12   5     7561.98     7656.14    154.36 o
   2  12   5      435.30      486.76     60.31 o
   3  12   5     6923.46     7259.82    126.86 o
   4  12   5       54.69       53.08     42.73 o
   5  12   5     1458.47     1487.95     70.75 o
   6  12   5      450.03      486.61     73.34 o
   7  12   5      285.68      267.90     77.26 o
   8  12   5       14.13       19.16     75.97 o
   9  12   5        1.44      -71.97     92.49 o
  10  12   5       27.73       12.04    105.19 o
 -11  13   5      134.61       63.45    119.45 o
 -10  13   5      370.62      366.70    108.32 o
  -9  13   5      200.84      208.90     89.36 o
  -8  13   5      896.03      817.97     97.19 o
  -7  13   5      179.39      220.46     73.95 o
  -6  13   5     2279.64     2271.35     87.14 o
  -5  13   5      274.63      397.18    143.82 o
  -4  13   5     2228.79     2257.97     66.05 o
  -3  13   5      330.09      322.05     45.00 o
  -2  13   5     2676.12     2668.00     61.04 o
  -1  13   5       36.86       58.58     33.24 o
   0  13   5       60.20       83.01     33.27 o
   1  13   5       93.80      112.98     38.28 o
   2  13   5       50.76       46.54     37.39 o
   3  13   5      431.79      469.24     47.76 o
   4  13   5     2753.24     2718.75    212.29 o
   5  13   5      120.93      136.58     60.73 o
   6  13   5     1199.25     1389.77    131.32 o
   7  13   5      105.17      120.51     76.66 o
   8  13   5      438.75      485.87    113.64 o
   9  13   5      174.39      124.19     95.49 o
  10  13   5      439.83      326.39    116.45 o
 -11  14   5        1.99        9.05    116.81 o
 -10  14   5        0.14      -36.19    105.90 o
  -9  14   5       51.78       19.33     88.91 o
  -8  14   5        2.14      -23.18     75.93 o
  -7  14   5       20.49       31.56     75.91 o
  -6  14   5       52.58       50.33     51.03 o
  -5  14   5        0.66      -36.98     48.16 o
  -4  14   5        8.57      -27.83     42.63 o
  -3  14   5        4.40       21.39     36.33 o
  -2  14   5     2748.08     3068.30     63.71 o
  -1  14   5       20.56        8.32     34.25 o
   0  14   5     3062.26     3349.17     72.93 o
   1  14   5        1.17        5.20     36.28 o
   2  14   5     3955.78     4488.98    242.01 o
   3  14   5       40.49       33.43     49.58 o
   4  14   5      400.35      487.64     69.06 o
   5  14   5        1.98       27.67     60.04 o
   6  14   5      878.52      715.52     86.91 o
   7  14   5       50.95       32.55     76.27 o
   8  14   5      187.78      178.12     94.31 o
   9  14   5        0.65       31.39     91.94 o
  10  14   5       21.67       11.19    118.80 o
 -11  15   5      118.81       86.36    200.19 o
 -10  15   5       60.55       41.18    110.52 o
  -9  15   5       95.33       73.79     93.54 o
  -8  15   5      118.34      220.32     91.23 o
  -7  15   5      844.59      825.07     88.63 o
  -6  15   5      544.19      784.79     93.54 o
  -5  15   5     1783.24     1863.66     82.13 o
  -4  15   5     1153.42     1319.45     84.86 o
  -3  15   5     1900.18     2021.36     64.33 o
  -2  15   5      855.62      926.12     50.20 o
  -1  15   5     1648.93     1728.48     94.09 o
   0  15   5       44.04       29.06     35.82 o
   1  15   5       11.98      -11.69     41.60 o
   2  15   5        1.41       12.57     50.86 o
   3  15   5      739.04      703.01     97.24 o
   4  15   5     1070.58     1126.49     81.89 o
   5  15   5      747.13      696.95     76.62 o
   6  15   5      656.67      728.53     87.97 o
   7  15   5      705.14      732.43    131.13 o
   8  15   5      346.03      253.05     90.21 o
   9  15   5      353.80      248.51    106.02 o
  10  15   5      210.86      135.12    181.72 o
 -10  16   5       33.57       82.40    115.15 o
  -9  16   5        0.35      -30.67     98.63 o
  -8  16   5        8.50      -13.48     88.93 o
  -7  16   5      237.98      178.88     80.02 o
  -6  16   5       50.72       49.44     56.42 o
  -5  16   5     1340.31     1281.07    100.63 o
  -4  16   5      219.24      164.71     50.12 o
  -3  16   5      354.60      537.54     53.80 o
  -2  16   5      772.49      780.19     55.52 o
  -1  16   5     5580.63     5898.23    193.21 o
   0  16   5       74.40      100.65     58.49 o
   1  16   5     4833.74     5145.01    113.11 o
   2  16   5      248.52      278.22     49.53 o
   3  16   5      809.19      871.54    136.20 o
   4  16   5      885.18      860.16     77.85 o
   5  16   5     1915.76     1806.14    202.54 o
   6  16   5        0.48       22.44     73.94 o
   7  16   5      529.82      547.11     98.45 o
   8  16   5       10.60       -8.16     92.08 o
   9  16   5        1.11       -0.58    104.82 o
 -10  17   5      213.61      262.25    111.12 o
  -9  17   5       74.46       37.30     98.79 o
  -8  17   5      569.91      487.07     98.08 o
  -7  17   5      467.33      538.80    164.09 o
  -6  17   5      331.69      349.82     69.14 o
  -5  17   5      437.56      439.75     63.77 o
  -4  17   5      665.17      802.11     82.16 o
  -3  17   5      224.57      220.93     61.37 o
  -2  17   5       90.21      117.07    100.89 o
  -1  17   5      301.57      293.59    161.93 o
   0  17   5        0.24       -0.37     59.90 o
   1  17   5        5.51      -19.39     58.54 o
   2  17   5      401.17      378.16     67.86 o
   3  17   5      524.67      525.30     69.42 o
   4  17   5      175.81      208.87     69.40 o
   5  17   5      871.23      693.43     94.84 o
   6  17   5      105.78       93.62     76.50 o
   7  17   5      302.51      284.43    102.86 o
   8  17   5      389.27      358.16    108.81 o
   9  17   5      117.15       86.77    118.08 o
 -10  18   5      127.33      214.71    119.34 o
  -9  18   5        0.75       10.41    108.54 o
  -8  18   5       82.59       18.09     92.35 o
  -7  18   5       10.15       31.64     71.62 o
  -6  18   5        8.48      -24.47     63.80 o
  -5  18   5       42.14        7.29     55.79 o
  -4  18   5      778.69      859.98     84.46 o
  -3  18   5       31.98       96.80     62.42 o
  -2  18   5      704.66      838.65    132.91 o
  -1  18   5      133.00      211.64     71.75 o
   0  18   5     1826.18     1944.74    115.19 o
   1  18   5     1174.22     1336.78     91.98 o
   2  18   5     1903.48     2043.72    134.41 o
   3  18   5      956.51     1086.23     93.59 o
   4  18   5     2377.01     2392.47    134.27 o
   5  18   5      190.15      280.98     80.26 o
   6  18   5      587.66      553.26     92.03 o
   7  18   5       68.85       41.89     94.13 o
   8  18   5       25.33       17.99    100.01 o
   9  18   5       34.31        1.34    107.40 o
 -10  19   5       54.13      186.22    198.60 o
  -9  19   5      422.20      548.89    123.41 o
  -8  19   5      161.14      125.78     99.07 o
  -7  19   5      194.53      249.94     76.31 o
  -6  19   5      134.04       17.02     78.74 o
  -5  19   5      702.92      722.53     92.21 o
  -4  19   5      182.04      170.55     71.62 o
  -3  19   5     1691.00     1783.22    269.25 o
  -2  19   5        1.38       40.08     77.00 o
  -1  19   5      973.55      843.67    137.41 o
   0  19   5       59.06       63.47     89.31 o
   1  19   5        3.08      -15.73     70.62 o
   2  19   5       32.89       63.98     74.19 o
   3  19   5      121.52      134.79     73.09 o
   4  19   5      211.61      189.07     81.40 o
   5  19   5      476.55      349.66    125.37 o
   6  19   5      343.52      223.07    133.71 o
   7  19   5      462.36      342.96    104.31 o
   8  19   5       37.35       20.39    111.28 o
   9  19   5      291.18      142.06    171.12 o
  -9  20   5       12.52       33.29    141.40 o
  -8  20   5        5.53       26.25    144.21 o
  -7  20   5        3.68       41.71     96.36 o
  -6  20   5      159.01       94.51     84.73 o
  -5  20   5      152.48      230.55     84.14 o
  -4  20   5       27.50       98.72     71.15 o
  -3  20   5     1699.05     1783.21    138.59 o
  -2  20   5       97.78      152.80     77.72 o
  -1  20   5      538.60      564.95     86.01 o
   0  20   5       17.24        5.56     71.65 o
   1  20   5     1828.40     1778.12    115.58 o
   2  20   5       19.43       73.04     75.83 o
   3  20   5     1653.99     1655.07    115.30 o
   4  20   5        0.44      -18.08     83.74 o
   5  20   5      361.91      293.00    121.15 o
   6  20   5        2.11       36.53     90.77 o
   7  20   5        9.52       63.39    160.25 o
   8  20   5        7.52      -28.32    154.81 o
  -8  21   5      260.56      332.40    144.87 o
  -7  21   5      113.77      101.69     95.23 o
  -6  21   5      968.64      840.85    249.61 o
  -5  21   5      143.66      115.64    112.19 o
  -4  21   5     1377.61     1295.93    101.75 o
  -3  21   5      168.73      162.91    159.59 o
  -2  21   5      822.54      778.34    102.60 o
  -1  21   5      228.12      180.18     79.89 o
   0  21   5      214.65      210.52     85.74 o
   1  21   5     1092.41      977.94    120.96 o
   2  21   5        1.70       22.97     82.60 o
   3  21   5      421.64      380.75     91.44 o
   4  21   5      320.92      350.95     97.33 o
   5  21   5      298.60      249.65     98.04 o
   6  21   5      283.88      213.03    103.30 o
   7  21   5      130.96       44.74    109.84 o
  -8  22   5        2.63     -108.96    139.43 o
  -7  22   5       33.59       -9.15    103.18 o
  -6  22   5      242.31      276.36     95.78 o
  -5  22   5       34.65      -26.21     86.30 o
  -4  22   5      417.78      380.13     86.64 o
  -3  22   5        0.21       20.29     72.61 o
  -2  22   5      862.13      720.11    103.42 o
  -1  22   5      747.77      834.46    185.75 o
   0  22   5      596.97      557.00     98.17 o
   1  22   5      444.28      373.02     92.45 o
   2  22   5      921.55      883.36    108.38 o
   3  22   5      542.36      506.79     99.80 o
   4  22   5     1136.80     1230.67    121.92 o
   5  22   5      361.42      245.69    103.27 o
   6  22   5      293.65      243.03    110.12 o
   7  22   5       66.25      116.97    117.55 o
  -7  23   5      240.15      133.83    120.86 o
  -6  23   5       55.15       51.34    100.34 o
  -5  23   5      327.83      365.16    100.91 o
  -4  23   5        0.32      -49.07     80.23 o
  -3  23   5      120.45       64.27     84.75 o
  -2  23   5      148.85      164.37    129.68 o
  -1  23   5        5.05      -38.95     85.19 o
   0  23   5       10.79       10.20     91.54 o
   1  23   5       45.88       24.15     91.89 o
   2  23   5      286.56      176.21     94.04 o
   3  23   5      104.91       85.25     95.11 o
   4  23   5       29.06       27.99    103.61 o
   5  23   5      131.31       82.15    110.55 o
   6  23   5       91.97       97.41    115.85 o
  -7  24   5        1.58       28.00    115.62 o
  -6  24   5       32.01       -1.76    107.41 o
  -5  24   5      183.05      163.41    103.99 o
  -4  24   5        7.27       32.18     90.78 o
  -3  24   5      367.53      318.13     96.66 o
  -2  24   5      362.72      416.14    142.34 o
  -1  24   5     1395.25     1311.29    121.38 o
   0  24   5      495.74      317.42    201.18 o
   1  24   5     1057.47     1257.26    184.81 o
   2  24   5      326.24      236.36    101.50 o
   3  24   5     1637.71     1584.19    136.16 o
   4  24   5       13.38       23.85    106.45 o
   5  24   5      234.00      183.49    114.75 o
   6  24   5       14.24       33.93    120.71 o
  -7  25   5        7.91      -22.41    181.53 o
  -6  25   5      436.23      372.33    120.40 o
  -5  25   5        3.61       -6.56     95.05 o
  -4  25   5      335.26      201.97     97.54 o
  -3  25   5      131.91       78.26     90.53 o
  -2  25   5      217.73      145.06    128.08 o
  -1  25   5      165.13      121.66     99.13 o
   0  25   5      168.57      137.73    105.60 o
   1  25   5        9.26       25.86    104.25 o
   2  25   5       14.38       23.70    101.20 o
   3  25   5      128.96      219.56    117.54 o
   4  25   5      132.06       75.41    113.99 o
   5  25   5       28.65       36.36    124.68 o
  -6  26   5       70.95      -22.41    153.40 o
  -5  26   5        0.02      -57.03    110.95 o
  -4  26   5       15.19       25.79    104.57 o
  -3  26   5       67.33       51.30     95.52 o
  -2  26   5      310.84      361.56    154.53 o
  -1  26   5       85.46       51.14    102.51 o
   0  26   5      558.91      608.09    115.06 o
   1  26   5       96.37      101.51    102.41 o
   2  26   5      483.77      466.00    121.06 o
   3  26   5       71.29      107.11    114.56 o
   4  26   5      127.22       79.97    120.04 o
  -6  27   5       33.02       18.28    179.47 o
  -5  27   5      198.70      117.21    177.22 o
  -4  27   5       58.17       59.08    114.66 o
  -3  27   5      228.24      224.00    109.52 o
  -2  27   5       14.83       10.88    137.27 o
  -1  27   5      117.52      -21.28    105.35 o
   0  27   5        0.29        3.50    107.32 o
   1  27   5        5.07       -5.74    124.15 o
   2  27   5       11.02       17.02    121.47 o
   3  27   5        0.59      -14.80    119.26 o
  -4  28   5      165.46      149.93    174.97 o
  -3  28   5      398.44      367.60    117.28 o
  -2  28   5       31.45      -58.14    142.43 o
  -1  28   5      445.48      385.19    169.81 o
   0  28   5      162.50       85.08    116.14 o
   1  28   5      437.59      248.37    124.61 o
   2  28   5      160.68       53.10    125.82 o
   3  28   5      167.31       27.75    210.22 o
   0  29   5        9.37      -92.45    201.97 o
   1  29   5        6.53       20.16    213.60 o
   2  29   5        0.02     -109.43    190.16 o
   0  30   5      536.84      528.94    232.54 o
 -12   0   6        2.22      -91.42    171.50 o
 -10   0   6        5.09       54.48    147.40 o
  -8   0   6      678.35      687.69     76.55 o
  -6   0   6      538.22      586.41     64.86 o
  -4   0   6        6.54       35.54     38.27 o
  -2   0   6     2148.54     2295.87     54.34 o
   0   0   6     4965.45     5292.36    126.16 o
   2   0   6     4453.69     4540.82    113.92 o
   4   0   6     3954.34     4014.83    117.25 o
   6   0   6     3360.09     3282.84    122.92 o
   8   0   6      951.72     1202.93    142.15 o
  10   0   6      292.23      225.88    138.31 o
 -12   1   6       16.39       16.15    136.75 o
 -11   1   6        0.55       32.43    106.58 o
 -10   1   6      259.76      185.38     71.95 o
  -9   1   6      134.36      159.97     64.11 o
  -8   1   6      554.26      686.67     55.48 o
  -7   1   6      105.18      112.70     40.84 o
  -6   1   6     2095.99     2154.82     96.27 o
  -5   1   6     1569.28     1516.71     67.83 o
  -4   1   6     7348.30     7389.28    138.40 o
  -3   1   6      806.28      733.29     41.86 o
  -2   1   6     5074.71     5263.95     58.57 o
  -1   1   6     1862.14     1776.77     33.57 o
   0   1   6     4085.16     4144.89     52.99 o
   1   1   6     2215.26     2211.85     43.88 o
   2   1   6      184.35      196.03     29.46 o
   3   1   6      476.28      494.11     58.98 o
   4   1   6      148.26      180.21     35.48 o
   5   1   6      129.94      132.15     37.82 o
   6   1   6       45.00       44.29     43.24 o
   7   1   6       83.62       11.69     49.71 o
   8   1   6      259.14      260.25     73.25 o
   9   1   6      270.68      231.83     91.32 o
  10   1   6      185.09      118.26     98.88 o
  11   1   6      114.06      -27.66    150.78 o
 -12   2   6        0.58       69.25    137.05 o
 -11   2   6       49.80      -49.68    105.99 o
 -10   2   6        9.21        2.81     69.16 o
  -9   2   6      670.44      760.19     76.49 o
  -8   2   6      384.98      348.92     59.62 o
  -7   2   6      113.02      131.54     39.94 o
  -6   2   6      569.67      679.57     69.66 o
  -5   2   6      204.97      172.59     34.55 o
  -4   2   6      275.17      321.51     34.34 o
  -3   2   6     1585.78     1487.20     45.88 o
  -2   2   6      715.85      733.03     33.41 o
  -1   2   6     3222.37     3319.37     51.28 o
   0   2   6     3603.94     3456.17     58.40 o
   1   2   6     2393.46     2404.20     44.56 o
   2   2   6      280.53      276.18     30.53 o
   3   2   6     3798.78     4012.68    141.46 o
   4   2   6        1.59        2.42     34.51 o
   5   2   6     5971.56     6046.26    139.83 o
   6   2   6      189.78       89.80     43.91 o
   7   2   6     1087.69     1113.94    126.68 o
   8   2   6       43.06       11.38     56.81 o
   9   2   6      324.78      305.94     92.20 o
  10   2   6       99.18       53.65     96.02 o
  11   2   6       56.96      -19.03    172.53 o
 -12   3   6       25.92       64.24    135.13 o
 -11   3   6        1.67      -10.43     77.61 o
 -10   3   6       13.40        5.72     74.41 o
  -9   3   6      297.95      181.01     64.19 o
  -8   3   6        4.13       24.22     54.99 o
  -7   3   6      369.97      394.25     74.94 o
  -6   3   6     1593.17     1636.72     69.35 o
  -5   3   6      658.75      762.33     49.50 o
  -4   3   6     5025.34     4820.70     98.10 o
  -3   3   6     2121.51     2120.13     50.51 o
  -2   3   6     2096.72     2023.15     48.56 o
  -1   3   6     2092.03     2052.39     74.83 o
   0   3   6     4639.53     4586.38     69.59 o
   1   3   6     3287.95     3380.46     75.80 o
   2   3   6     1284.01     1267.66     52.47 o
   3   3   6      808.77      773.84     47.66 o
   4   3   6      615.58      622.50     48.64 o
   5   3   6      200.15      114.61     43.60 o
   6   3   6       52.77        5.21     42.77 o
   7   3   6       54.50       57.43     53.03 o
   8   3   6      344.25      274.17     61.30 o
   9   3   6      118.89       67.75     85.99 o
  10   3   6      183.61      100.79    103.58 o
  11   3   6      269.75      158.00    173.84 o
 -12   4   6      232.55      223.14    102.31 o
 -11   4   6        5.93       30.39     84.70 o
 -10   4   6      600.20      568.51     84.12 o
  -9   4   6        1.69       29.16     62.97 o
  -8   4   6      136.14      200.92     57.06 o
  -7   4   6       13.75       71.15     47.86 o
  -6   4   6       49.63       67.06     41.63 o
  -5   4   6     1279.74     1307.96     75.74 o
  -4   4   6       71.57       44.48     27.27 o
  -3   4   6      750.73      797.97     36.11 o
  -2   4   6     1304.83     1296.92     40.50 o
  -1   4   6      157.79      139.42     34.47 o
   0   4   6     2902.18     2793.48     69.22 o
   1   4   6     1251.87     1169.77     38.24 o
   2   4   6     4067.27     3981.50     88.23 o
   3   4   6      120.64       71.22     33.47 o
   4   4   6     4424.70     4558.48    157.37 o
   5   4   6        0.29       -1.79     41.40 o
   6   4   6     1105.37     1063.60     81.11 o
   7   4   6      104.52       59.07     53.49 o
   8   4   6      305.42      395.34     66.81 o
   9   4   6      132.76      163.34     74.21 o
  10   4   6      245.51      275.46    108.50 o
  11   4   6        3.45      -29.44    173.66 o
 -12   5   6       16.85       35.89     97.19 o
 -11   5   6      125.61       74.30     82.81 o
 -10   5   6       75.33       74.52     72.18 o
  -9   5   6      136.50      130.70     63.83 o
  -8   5   6      850.23      782.00     94.29 o
  -7   5   6     1650.23     1750.69     77.97 o
  -6   5   6      445.69      529.25     52.46 o
  -5   5   6     1474.54     1524.26    117.11 o
  -4   5   6     1195.70     1347.33     45.32 o
  -3   5   6     4019.94     3990.96     71.34 o
  -2   5   6     5122.51     5304.38     80.64 o
  -1   5   6      477.26      433.08     29.98 o
   0   5   6     6168.74     6284.72     87.79 o
   1   5   6      125.49      129.74     32.38 o
   2   5   6       73.55      128.62     35.53 o
   3   5   6      115.36      207.75     39.30 o
   4   5   6      178.06      150.58     40.10 o
   5   5   6       30.73       43.35     40.42 o
   6   5   6        1.96       -2.60     46.15 o
   7   5   6        6.09       12.15     50.26 o
   8   5   6      101.38       71.73     58.96 o
   9   5   6      242.60      259.76     79.15 o
  10   5   6      197.44      133.55     83.43 o
  11   5   6      111.39       79.23    180.13 o
 -12   6   6        1.63        7.78    100.95 o
 -11   6   6      133.29      101.69     87.27 o
 -10   6   6       37.39       57.43     71.10 o
  -9   6   6       63.37       65.34     62.97 o
  -8   6   6        5.85      -12.61     53.87 o
  -7   6   6       17.11       11.77     46.90 o
  -6   6   6       98.07       97.51     44.84 o
  -5   6   6      226.34      352.31     44.39 o
  -4   6   6        0.53      -29.20     29.20 o
  -3   6   6      103.57      133.95     29.54 o
  -2   6   6       60.24       76.53     26.70 o
  -1   6   6      123.94       54.03     24.88 o
   0   6   6        2.86       -2.37     23.60 o
   1   6   6     4484.20     4395.11    107.99 o
   2   6   6        6.51       25.50     33.66 o
   3   6   6     5277.69     5622.11    112.60 o
   4   6   6       16.74       23.50     37.16 o
   5   6   6     2513.26     2438.08     82.78 o
   6   6   6      149.67      181.52     49.89 o
   7   6   6     2485.43     2464.15    114.78 o
   8   6   6       84.30       73.42     61.17 o
   9   6   6     1346.07     1286.16    119.07 o
  10   6   6        0.47       -5.85     82.22 o
  11   6   6      200.40      302.12    185.28 o
 -12   7   6        0.14       76.70    189.22 o
 -11   7   6       80.51       68.48     83.77 o
 -10   7   6       84.61       47.09     74.60 o
  -9   7   6       26.45       34.39     65.01 o
  -8   7   6      656.73      499.06     66.79 o
  -7   7   6      339.97      347.94     86.94 o
  -6   7   6     1483.19     1521.18     70.18 o
  -5   7   6     2571.77     2686.43     81.93 o
  -4   7   6      976.90      978.02     43.97 o
  -3   7   6     4395.36     4771.28    116.89 o
  -2   7   6     4898.11     5126.13     81.72 o
  -1   7   6     1824.67     1998.38     55.81 o
   0   7   6     1566.28     1644.01     48.18 o
   1   7   6      170.83      165.69     35.57 o
   2   7   6     2529.28     2586.27     75.27 o
   3   7   6        0.67       22.72     38.28 o
   4   7   6      155.55      194.95     42.05 o
   5   7   6      159.82      140.96     46.15 o
   6   7   6      187.63      251.50     52.18 o
   7   7   6        0.62       12.72     55.83 o
   8   7   6      259.86      262.37     70.37 o
   9   7   6       48.49       56.64     73.53 o
  10   7   6      203.73      219.09     88.42 o
  11   7   6       91.01       37.79    186.88 o
 -11   8   6       60.47       39.88     87.66 o
 -10   8   6      399.80      318.56     84.76 o
  -9   8   6        6.67       42.80     66.16 o
  -8   8   6      614.57      497.56     68.00 o
  -7   8   6       15.87       -2.00     50.10 o
  -6   8   6        4.13       48.53     46.03 o
  -5   8   6       23.90       38.13     40.32 o
  -4   8   6      644.31      667.13     42.55 o
  -3   8   6       16.27        6.35     29.83 o
  -2   8   6      464.25      531.38     66.60 o
  -1   8   6      497.17      479.24     34.02 o
   0   8   6     3664.56     3490.08     82.30 o
   1   8   6      143.21      174.66     36.72 o
   2   8   6     9407.60     9571.24    152.38 o
   3   8   6      279.51      311.37     43.18 o
   4   8   6     2826.54     2754.49     85.88 o
   5   8   6       21.90       30.06     44.02 o
   6   8   6     1938.45     2027.53    145.22 o
   7   8   6       10.32      -23.89     54.95 o
   8   8   6      419.42      441.71     74.48 o
   9   8   6       30.63       11.97     76.26 o
  10   8   6        3.35      -31.12     81.82 o
 -11   9   6       12.21       79.75    110.93 o
 -10   9   6        9.36      -54.70     72.55 o
  -9   9   6        9.85       33.53     67.67 o
  -8   9   6      146.19      153.34     67.80 o
  -7   9   6        5.70       15.70     51.20 o
  -6   9   6      398.36      494.17     54.85 o
  -5   9   6        4.99      -19.33     40.83 o
  -4   9   6     2094.13     2350.71     83.62 o
  -3   9   6      713.72      859.35     43.74 o
  -2   9   6     3159.45     3475.80     75.36 o
  -1   9   6     3732.08     4056.01     76.24 o
   0   9   6      314.95      271.14     38.89 o
   1   9   6     2499.74     2630.50     74.99 o
   2   9   6     1361.34     1312.86     58.93 o
   3   9   6     1771.46     1939.73     71.65 o
   4   9   6      196.05      231.12     45.44 o
   5   9   6      148.24       82.12     47.44 o
   6   9   6      222.64      133.49     54.88 o
   7   9   6        2.34       -1.40     58.15 o
   8   9   6       61.09      -11.38     64.70 o
   9   9   6        8.91      -56.93     77.78 o
  10   9   6      125.75      158.36    112.35 o
 -11  10   6      166.66      157.01    111.93 o
 -10  10   6       13.69       35.32     98.82 o
  -9  10   6       66.15       69.97     70.10 o
  -8  10   6       87.39        8.25     59.73 o
  -7  10   6      567.32      642.12     67.05 o
  -6  10   6      529.68      573.92     56.95 o
  -5  10   6        8.14       32.83     37.08 o
  -4  10   6      858.10      726.26    148.48 o
  -3  10   6       39.47       36.40     32.56 o
  -2  10   6     1053.67     1049.33     38.60 o
  -1  10   6     1967.63     2096.00     58.59 o
   0  10   6       21.21       60.53     37.68 o
   1  10   6     7451.59     7157.25    124.52 o
   2  10   6       14.43       -6.38     37.73 o
   3  10   6     3399.89     3250.49     88.53 o
   4  10   6       19.04       22.35     43.52 o
   5  10   6     1437.28     1430.61     70.71 o
   6  10   6      432.91      567.10     88.12 o
   7  10   6     1395.03     1196.97     79.74 o
   8  10   6      110.20      136.64     69.02 o
   9  10   6      359.76      275.56     95.75 o
  10  10   6       43.67        6.15    110.97 o
 -11  11   6        2.62       -0.29    110.33 o
 -10  11   6      126.57      100.46    105.35 o
  -9  11   6       49.60       71.28     83.00 o
  -8  11   6     1110.62      933.99    201.74 o
  -7  11   6      424.38      371.32    166.27 o
  -6  11   6     1531.99     1619.63     74.24 o
  -5  11   6      590.61      676.13     49.01 o
  -4  11   6     4405.40     4811.68     90.93 o
  -3  11   6     2271.62     2259.67     72.05 o
  -2  11   6     2204.35     2313.32     78.10 o
  -1  11   6      936.03      830.51     73.66 o
   0  11   6     1947.07     2025.64     68.84 o
   1  11   6        0.71       34.08     38.00 o
   2  11   6      480.49      499.45     57.78 o
   3  11   6      136.97      136.44     43.95 o
   4  11   6      297.29      222.89     90.31 o
   5  11   6       16.54       28.33     46.16 o
   6  11   6      722.90      804.04    107.74 o
   7  11   6      191.73      147.65     88.42 o
   8  11   6      127.77       92.71     85.32 o
   9  11   6       94.27       20.36     96.27 o
  10  11   6      237.66      305.30    163.06 o
 -11  12   6        3.96       44.20    115.09 o
 -10  12   6      136.44      199.73    105.28 o
  -9  12   6       44.39       29.21     84.37 o
  -8  12   6      143.74      177.33     84.16 o
  -7  12   6        4.14       11.05     71.55 o
  -6  12   6      529.32      554.10     59.67 o
  -5  12   6      128.54      140.48     42.17 o
  -4  12   6        0.00       35.40     37.04 o
  -3  12   6      197.50      190.01     37.45 o
  -2  12   6     1609.35     1627.13     48.05 o
  -1  12   6      132.36      142.26     30.24 o
   0  12   6     2151.76     2349.60    101.24 o
   1  12   6      232.16      264.08     43.47 o
   2  12   6     2586.57     2479.48     79.82 o
   3  12   6      251.23      249.94     63.15 o
   4  12   6     2092.38     2094.31     97.48 o
   5  12   6      245.28      238.70     55.63 o
   6  12   6     2121.55     1945.81    107.74 o
   7  12   6      132.04       36.94     77.35 o
   8  12   6      874.84      834.48    104.26 o
   9  12   6       19.62       24.67     97.06 o
 -11  13   6        0.66       45.95    192.31 o
 -10  13   6       22.70       31.73    105.38 o
  -9  13   6       33.98       24.66     94.07 o
  -8  13   6      231.08      292.01     85.88 o
  -7  13   6      459.07      459.87     82.00 o
  -6  13   6     1209.13     1180.56     93.67 o
  -5  13   6      892.61      886.90     63.51 o
  -4  13   6     2229.61     2027.62     73.80 o
  -3  13   6      506.63      589.54     44.89 o
  -2  13   6       55.18        9.31     30.13 o
  -1  13   6     1154.75     1245.53     52.62 o
   0  13   6       34.38       66.46     40.55 o
   1  13   6     1717.28     1708.81    115.26 o
   2  13   6        4.35       -2.96     43.04 o
   3  13   6      178.99      173.07     48.34 o
   4  13   6       49.01       61.97     54.55 o
   5  13   6       29.57       17.39     66.53 o
   6  13   6       83.23       77.66     69.48 o
   7  13   6      119.64      102.37     80.44 o
   8  13   6        6.25       -7.71     87.37 o
   9  13   6       90.77       72.82     97.54 o
 -10  14   6       49.90       62.42    114.52 o
  -9  14   6      216.74      236.33    103.47 o
  -8  14   6       95.93       24.81     84.46 o
  -7  14   6      145.83       41.02     71.21 o
  -6  14   6      260.38      241.13    140.74 o
  -5  14   6      256.35      131.32     54.35 o
  -4  14   6      362.84      388.26     55.79 o
  -3  14   6     1004.41     1142.09     95.30 o
  -2  14   6        9.36       -5.25     33.74 o
  -1  14   6     1023.57     1131.08     50.94 o
   0  14   6       19.18        6.52     36.87 o
   1  14   6      943.06      845.80    291.24 o
   2  14   6       34.29       31.07     55.54 o
   3  14   6     1295.01     1279.63     84.38 o
   4  14   6      365.91      354.99     71.21 o
   5  14   6     2657.13     2766.81    124.45 o
   6  14   6       17.58       25.88     72.44 o
   7  14   6      548.36      498.26     96.62 o
   8  14   6        0.32       20.28     95.44 o
   9  14   6      380.86      250.87    109.87 o
 -10  15   6        0.07      -43.22    113.74 o
  -9  15   6       16.69       61.50     92.34 o
  -8  15   6       37.06       81.43     88.78 o
  -7  15   6      119.24      234.59     79.60 o
  -6  15   6      515.94      452.86     80.86 o
  -5  15   6      162.45       99.03     54.62 o
  -4  15   6      686.19      589.32     68.33 o
  -3  15   6       62.36       81.60     49.27 o
  -2  15   6     2056.91     1898.18     64.85 o
  -1  15   6      872.58      829.09     49.78 o
   0  15   6     1600.06     1596.59     61.29 o
   1  15   6      990.15     1346.93    272.53 o
   2  15   6      428.68      462.03     70.30 o
   3  15   6        2.14        6.46     60.01 o
   4  15   6      213.13      161.59     67.28 o
   5  15   6      159.03      142.70     71.41 o
   6  15   6       63.87      113.56     78.90 o
   7  15   6       31.45       63.85     90.86 o
   8  15   6      165.75       25.53    100.06 o
   9  15   6       17.72      -68.10    111.28 o
 -10  16   6      129.89      147.63    113.77 o
  -9  16   6        4.57      -23.71     98.91 o
  -8  16   6      304.50      220.00     97.62 o
  -7  16   6      418.46      365.27     86.90 o
  -6  16   6       30.74        6.34     72.95 o
  -5  16   6        0.76       51.45     56.08 o
  -4  16   6      114.85      117.60     52.50 o
  -3  16   6        4.62       32.18     46.65 o
  -2  16   6     3621.23     3675.63     96.50 o
  -1  16   6      154.13      179.71     66.66 o
   0  16   6     5390.90     5582.97    155.76 o
   1  16   6      221.18      131.65     50.16 o
   2  16   6     1630.21     1792.08     97.48 o
   3  16   6      159.79      123.09     67.23 o
   4  16   6     2085.83     2201.69    110.39 o
   5  16   6       68.89       55.74     71.87 o
   6  16   6      932.55      795.31     97.77 o
   7  16   6      249.39      253.65     98.41 o
   8  16   6      320.20      174.04    100.78 o
   9  16   6       19.84       64.42    165.78 o
 -10  17   6       24.79       -1.13    188.19 o
  -9  17   6      207.54      183.72    104.67 o
  -8  17   6      109.42      102.74     92.49 o
  -7  17   6      636.86      835.83    139.52 o
  -6  17   6      187.26      171.30     79.86 o
  -5  17   6     1277.22     1225.12     79.52 o
  -4  17   6      479.71      569.91     63.29 o
  -3  17   6      536.75      463.68     72.07 o
  -2  17   6        2.29       -5.59     56.76 o
  -1  17   6      288.54      350.43    170.23 o
   0  17   6      640.57      693.95    153.12 o
   1  17   6       51.61       53.46     68.62 o
   2  17   6       20.28       21.09     63.33 o
   3  17   6       34.36       34.50     66.45 o
   4  17   6       56.05       22.26     70.60 o
   5  17   6       16.54       84.53     80.36 o
   6  17   6       10.99       -1.06     87.07 o
   7  17   6       45.32       22.63     91.76 o
   8  17   6       12.96       -1.26    108.80 o
   9  17   6      226.52      262.55    170.94 o
 -10  18   6       20.46      101.17    192.03 o
  -9  18   6      154.54      172.96    108.20 o
  -8  18   6       29.13       82.77     96.70 o
  -7  18   6      201.34      188.98     92.29 o
  -6  18   6       19.11       29.35     79.31 o
  -5  18   6       39.93       36.23     69.73 o
  -4  18   6        7.09      -23.25     69.02 o
  -3  18   6      160.79      110.67     64.76 o
  -2  18   6        2.26      -19.56     62.44 o
  -1  18   6      268.33      258.36     72.68 o
   0  18   6       16.50       24.31     67.85 o
   1  18   6      177.34      149.54     73.25 o
   2  18   6      226.37      263.38     72.70 o
   3  18   6     1441.26     1425.16    154.90 o
   4  18   6       96.23      -17.07    112.99 o
   5  18   6     1124.61     1251.26    137.32 o
   6  18   6       79.25       42.30     89.06 o
   7  18   6      702.41      857.84    137.41 o
   8  18   6      124.79      103.65    111.09 o
  -9  19   6       66.87       -4.37    109.67 o
  -8  19   6       54.17       -4.87     98.71 o
  -7  19   6       81.21      162.03    129.40 o
  -6  19   6      341.08      255.58     90.26 o
  -5  19   6      396.98      407.82     87.31 o
  -4  19   6      970.39      845.68     88.47 o
  -3  19   6      557.40      730.83     98.27 o
  -2  19   6     1701.93     1528.41     95.78 o
  -1  19   6      143.34      174.21     75.77 o
   0  19   6      515.73      580.37     89.80 o
   1  19   6       98.87      148.11     75.86 o
   2  19   6      797.53      771.54     89.69 o
   3  19   6       43.76       32.43     77.70 o
   4  19   6        8.99       22.22    119.65 o
   5  19   6      108.23       62.54    137.46 o
   6  19   6        3.72       18.00    132.12 o
   7  19   6       18.95       38.86    107.38 o
   8  19   6       71.88      -19.50    157.15 o
  -8  20   6       60.64       -9.19    151.06 o
  -7  20   6       36.28       27.85    115.99 o
  -6  20   6       12.35       14.27     87.56 o
  -5  20   6        2.99       35.85     83.24 o
  -4  20   6       12.86      -27.71     71.26 o
  -3  20   6       98.41       24.46     69.44 o
  -2  20   6      224.08      296.12     75.53 o
  -1  20   6        4.17      -69.50     77.92 o
   0  20   6      867.79      784.34     95.43 o
   1  20   6      141.30      147.85     92.22 o
   2  20   6     2379.91     2332.98    128.65 o
   3  20   6       54.41       10.01     82.11 o
   4  20   6     1225.93     1400.14    119.04 o
   5  20   6        4.08       -6.66    129.59 o
   6  20   6      151.53      319.18    166.06 o
   7  20   6       41.49       13.31    167.09 o
  -8  21   6       58.72      -37.51    140.56 o
  -7  21   6       99.45       69.20    127.99 o
  -6  21   6        8.99       37.44    151.71 o
  -5  21   6      557.38      563.40    100.53 o
  -4  21   6       13.23      -25.77     80.40 o
  -3  21   6     1153.66     1091.35     96.06 o
  -2  21   6      608.65      866.11     88.67 o
  -1  21   6      620.38      629.60     95.50 o
   0  21   6       59.11       66.00     86.08 o
   1  21   6      432.35      808.46    128.98 o
   2  21   6        0.10       -2.39     88.38 o
   3  21   6      176.95      188.34     92.55 o
   4  21   6        5.97       35.41     89.41 o
   5  21   6       20.32        6.04    105.42 o
   6  21   6        2.26       25.94    107.07 o
  -7  22   6      130.38      183.78    139.62 o
  -6  22   6       57.45       42.55     99.82 o
  -5  22   6        5.64      -14.85     83.84 o
  -4  22   6      391.24      288.40     91.48 o
  -3  22   6       75.38      -36.63     80.82 o
  -2  22   6       35.46       16.19     76.80 o
  -1  22   6      660.75      637.68    105.20 o
   0  22   6        1.14      -16.92     89.49 o
   1  22   6     1796.41     2003.40    130.43 o
   2  22   6        0.77      -14.42     89.36 o
   3  22   6      761.72      685.52    105.36 o
   4  22   6      113.20       91.66    101.05 o
   5  22   6      424.25      470.92    124.65 o
   6  22   6       79.13       83.30    118.35 o
  -7  23   6       40.26      -62.26    155.37 o
  -6  23   6      480.35      355.40    111.87 o
  -5  23   6        2.22       16.45     92.73 o
  -4  23   6      555.56      716.64    101.51 o
  -3  23   6      172.93      191.79     86.41 o
  -2  23   6      669.62      766.17    130.57 o
  -1  23   6        0.88      -43.13    122.46 o
   0  23   6      829.28      708.76    112.47 o
   1  23   6        0.48       22.82     98.38 o
   2  23   6      123.08      121.93     94.20 o
   3  23   6      164.86      171.34     97.34 o
   4  23   6        0.03       30.66    110.46 o
   5  23   6        0.74       25.07    113.81 o
  -6  24   6       60.33       87.02    107.14 o
  -5  24   6       86.14       61.87     99.26 o
  -4  24   6       14.58      -13.75     88.53 o
  -3  24   6        0.26        2.74     91.58 o
  -2  24   6       54.87      -11.84     91.25 o
  -1  24   6        3.64       -5.06    119.93 o
   0  24   6      168.85       63.99    104.32 o
   1  24   6       59.95       65.44     99.12 o
   2  24   6      517.03      422.59    121.66 o
   3  24   6      107.20      148.62    112.84 o
   4  24   6      293.78      255.88    125.26 o
   5  24   6       50.96       24.30    128.76 o
  -6  25   6      192.94      185.47    179.66 o
  -5  25   6      247.26      292.70    115.74 o
  -4  25   6      160.76      159.03    102.93 o
  -3  25   6      325.20      340.81    106.76 o
  -2  25   6       10.64       80.65     88.74 o
  -1  25   6      662.56      523.31    160.25 o
   0  25   6       13.45       10.52    108.37 o
   1  25   6      327.84      319.92    111.07 o
   2  25   6        1.30       30.61    106.68 o
   3  25   6       23.14       84.45    109.09 o
   4  25   6        3.01       33.31    129.30 o
  -6  26   6       49.72       86.64    180.69 o
  -5  26   6       33.48       -3.84    169.44 o
  -4  26   6        1.11       24.33    107.37 o
  -3  26   6       30.72      -12.58     94.60 o
  -2  26   6        3.51       25.58     97.97 o
  -1  26   6      188.10      201.04    139.99 o
   0  26   6       24.36      -32.45    115.15 o
   1  26   6      400.33      397.93    119.63 o
   2  26   6       13.32        3.97    114.70 o
   3  26   6      225.92      203.81    131.64 o
   4  26   6       79.97       82.98    186.78 o
  -5  27   6       37.79       43.13    181.25 o
  -4  27   6      276.95      237.70    177.69 o
  -3  27   6       16.43        3.33    112.35 o
  -2  27   6      395.62      399.93    121.22 o
  -1  27   6        7.53      -19.60    141.40 o
   0  27   6      202.84       57.93    123.04 o
   1  27   6       67.89       67.54    117.99 o
   2  27   6      146.68      118.33    183.22 o
   3  27   6       24.25       27.85    207.32 o
  -3  28   6       25.29       21.75    151.25 o
  -2  28   6      129.29       61.60    166.34 o
  -1  28   6       10.82        9.00    150.96 o
   1  28   6       15.79       40.79    207.69 o
   2  28   6       89.43      103.89    216.32 o
 -11   0   7      294.57      297.52    177.59 o
  -9   0   7      665.87      591.23     90.52 o
  -7   0   7      146.57      170.68     62.20 o
  -5   0   7      972.41     1127.65     72.11 o
  -3   0   7     1785.95     2071.82     95.17 o
  -1   0   7       94.16      161.05     29.41 o
   1   0   7      629.80      620.12     54.95 o
   3   0   7     1406.20     1382.55     77.68 o
   5   0   7      730.44      833.92    127.38 o
   7   0   7      820.96      807.24    128.65 o
   9   0   7      399.13      364.85    142.15 o
 -12   1   7        0.04       97.61    137.90 o
 -11   1   7        0.89       47.75    108.47 o
 -10   1   7        6.02      -14.32     74.12 o
  -9   1   7        0.23      -12.18     63.56 o
  -8   1   7        6.15       -0.97     48.54 o
  -7   1   7      111.47       87.57     43.17 o
  -6   1   7      739.61      641.96     47.99 o
  -5   1   7      353.02      318.19     38.35 o
  -4   1   7      306.11      281.99     35.14 o
  -3   1   7     2213.97     2240.64     68.90 o
  -2   1   7     1074.92     1074.54     30.68 o
  -1   1   7     3697.33     3632.95     50.23 o
   0   1   7     6162.26     5816.81     83.73 o
   1   1   7     3639.60     3542.99     72.17 o
   2   1   7     3530.07     3438.39     75.06 o
   3   1   7      801.49      958.91     49.26 o
   4   1   7     1541.17     1380.60     59.15 o
   5   1   7       58.24       43.23     46.91 o
   6   1   7      389.12      394.97     58.00 o
   7   1   7        0.29       26.92     58.25 o
   8   1   7       11.19       -5.74     72.09 o
   9   1   7       18.35      -21.43     86.05 o
  10   1   7        1.64      -35.48    107.53 o
 -12   2   7       35.91       22.41    193.25 o
 -11   2   7        0.82       18.47    111.16 o
 -10   2   7      201.82      174.40     78.20 o
  -9   2   7      168.50      101.47     66.03 o
  -8   2   7      886.40      841.49     72.90 o
  -7   2   7        0.37       11.01     48.18 o
  -6   2   7     2626.60     2728.42     86.39 o
  -5   2   7        0.08        3.61     33.89 o
  -4   2   7     2296.67     2531.39     63.04 o
  -3   2   7      349.50      426.36     38.86 o
  -2   2   7     1114.13     1256.05     39.03 o
  -1   2   7      175.48      223.97     24.69 o
   0   2   7      684.36      655.35     92.21 o
   1   2   7      280.57      244.76     34.92 o
   2   2   7      321.06      359.42     54.22 o
   3   2   7      341.28      331.53     47.44 o
   4   2   7     1154.78     1210.66     91.37 o
   5   2   7      906.55      903.89     63.61 o
   6   2   7     1904.14     2026.05    146.49 o
   7   2   7       37.27       -1.42     55.78 o
   8   2   7     1284.03     1424.33    109.18 o
   9   2   7        0.51      -11.43     85.58 o
  10   2   7      434.28      324.14    118.06 o
 -12   3   7        2.06      -23.54    190.25 o
 -11   3   7        1.92        6.74     85.83 o
 -10   3   7        6.17      -30.27     73.05 o
  -9   3   7        5.58      -15.92     63.23 o
  -8   3   7      633.17      560.77     67.93 o
  -7   3   7      382.73      359.41     57.98 o
  -6   3   7      376.10      382.86     51.61 o
  -5   3   7      478.16      472.21     51.83 o
  -4   3   7      295.03      260.51     40.61 o
  -3   3   7      378.47      342.50     39.61 o
  -2   3   7     1063.51     1126.41     76.47 o
  -1   3   7      646.87      635.60     35.30 o
   0   3   7        3.20       -6.00     25.27 o
   1   3   7     1526.44     1421.28     65.17 o
   2   3   7      662.18      550.43     49.98 o
   3   3   7      848.69      830.93     55.98 o
   4   3   7     2028.75     2227.84     80.97 o
   5   3   7      189.43      199.37     48.56 o
   6   3   7       92.41      105.91     52.53 o
   7   3   7       31.92       13.08     55.13 o
   8   3   7       20.33       18.46     63.01 o
   9   3   7        0.79      -34.63     91.43 o
  10   3   7        0.32      -45.00    102.14 o
 -12   4   7        1.73      -19.50    189.78 o
 -11   4   7      246.12      338.51     92.19 o
 -10   4   7        0.01       10.31     74.77 o
  -9   4   7     1018.42     1008.09     81.76 o
  -8   4   7      257.48      262.52     62.62 o
  -7   4   7     2199.95     2221.94     86.84 o
  -6   4   7      208.24      188.32     50.57 o
  -5   4   7     3730.78     3817.72    283.78 o
  -4   4   7       31.76       48.02     37.75 o
  -3   4   7     2094.51     2153.74     55.98 o
  -2   4   7       27.66       38.06     28.05 o
  -1   4   7       77.48       62.47     27.55 o
   0   4   7      164.13      179.99     28.61 o
   1   4   7       82.23       88.86     38.21 o
   2   4   7       16.36       -8.53     34.57 o
   3   4   7      661.75      658.11     52.86 o
   4   4   7        3.36       23.06     44.16 o
   5   4   7     1949.14     2076.31     83.04 o
   6   4   7      276.98      247.31     54.51 o
   7   4   7     1043.64     1017.04     77.34 o
   8   4   7      232.94      168.02     66.52 o
   9   4   7      882.26      787.27     89.83 o
  10   4   7        0.35      -64.92    100.87 o
 -12   5   7       25.94      -13.22    192.60 o
 -11   5   7        3.58       -6.31     88.82 o
 -10   5   7        0.10       44.55     72.77 o
  -9   5   7      111.32       55.26     69.24 o
  -8   5   7        5.29      -11.71     58.25 o
  -7   5   7      592.54      547.54     87.17 o
  -6   5   7        4.19        7.46     45.18 o
  -5   5   7     1025.20     1029.50     58.10 o
  -4   5   7     1763.55     1747.61     67.15 o
  -3   5   7     1866.94     1769.74     52.59 o
  -2   5   7     2617.48     2583.19     60.12 o
  -1   5   7      849.04      894.46     40.33 o
   0   5   7     7944.65     7974.10    123.99 o
   1   5   7      225.45      306.98     31.75 o
   2   5   7     2279.37     2180.34     72.59 o
   3   5   7       74.12       65.72     38.85 o
   4   5   7     1104.71     1184.05     65.08 o
   5   5   7       57.25       44.16     49.21 o
   6   5   7      549.73      469.95     60.78 o
   7   5   7       21.01       34.94     58.19 o
   8   5   7       17.85       21.47     65.60 o
   9   5   7        0.05      -31.95     73.03 o
  10   5   7       20.29       -6.56    145.90 o
 -12   6   7      150.86      146.28    194.66 o
 -11   6   7        1.57        2.98     86.92 o
 -10   6   7      103.71      139.75     72.21 o
  -9   6   7      132.27       66.48     66.61 o
  -8   6   7       66.69       67.87     60.90 o
  -7   6   7      105.67        8.25     54.67 o
  -6   6   7      174.74      223.60     67.73 o
  -5   6   7       11.87       -4.37     43.54 o
  -4   6   7      230.09      208.86     41.51 o
  -3   6   7       18.29       40.30     30.22 o
  -2   6   7        0.40       32.09     28.76 o
  -1   6   7        4.02       24.95     28.99 o
   0   6   7        0.06       42.28     28.79 o
   1   6   7      944.53      941.66     62.44 o
   2   6   7      377.74      388.41     43.66 o
   3   6   7      430.13      455.61     86.15 o
   4   6   7       28.12       31.43     44.40 o
   5   6   7      120.87       90.33     49.13 o
   6   6   7      551.73      447.54     78.19 o
   7   6   7        4.96       20.48     60.60 o
   8   6   7      935.79      880.08    105.26 o
   9   6   7       49.48       28.82     80.28 o
  10   6   7      565.43      364.66    120.47 o
 -12   7   7        7.99      -26.91    191.38 o
 -11   7   7       44.05      138.62     92.17 o
 -10   7   7       40.88       58.63     79.61 o
  -9   7   7        9.20      -18.83     67.80 o
  -8   7   7       36.37       10.88     59.82 o
  -7   7   7      221.89      212.29     55.79 o
  -6   7   7       48.49       21.94     47.83 o
  -5   7   7     1180.75     1163.33     63.75 o
  -4   7   7     1909.93     2100.94     73.83 o
  -3   7   7     3030.77     3016.88     69.09 o
  -2   7   7     1180.32     1260.00     48.29 o
  -1   7   7     2086.22     2061.42     63.54 o
   0   7   7     1902.02     1800.72     51.86 o
   1   7   7      785.61      774.00     56.10 o
   2   7   7     2352.72     2189.46     74.45 o
   3   7   7      613.04      526.05     52.03 o
   4   7   7      821.68      884.09     62.33 o
   5   7   7     1107.44      997.80     67.44 o
   6   7   7       98.94      137.67     56.66 o
   7   7   7       28.93        6.92     58.30 o
   8   7   7       16.22        0.01     70.84 o
   9   7   7       38.82       26.85     78.54 o
  10   7   7       36.36      -17.07    170.65 o
 -11   8   7       88.56      143.04     94.18 o
 -10   8   7        7.29       -7.89     78.80 o
  -9   8   7      628.65      692.76     81.11 o
  -8   8   7       35.68       40.38     62.43 o
  -7   8   7     2137.65     2417.03     90.51 o
  -6   8   7        0.88       -9.57     48.12 o
  -5   8   7     1947.32     2043.99    134.21 o
  -4   8   7       14.23       64.37     41.54 o
  -3   8   7      519.81      432.64     39.09 o
  -2   8   7       12.90      -11.33     31.19 o
  -1   8   7        0.14        0.92     29.85 o
   0   8   7      140.28      124.27     32.56 o
   1   8   7      486.61      450.19     50.24 o
   2   8   7        3.36        4.21     39.85 o
   3   8   7      476.92      527.43     47.66 o
   4   8   7      201.56      191.54     49.50 o
   5   8   7     1635.12     1491.83     75.45 o
   6   8   7      123.92       96.61     58.17 o
   7   8   7     1244.43     1038.00    105.69 o
   8   8   7        0.07      -35.85     68.88 o
   9   8   7      349.29      351.97     86.04 o
  10   8   7        2.53      -19.60    164.75 o
 -11   9   7        6.18        3.53    111.05 o
 -10   9   7        9.05      -24.72     79.20 o
  -9   9   7       92.05       34.11     70.35 o
  -8   9   7       61.12       37.80     60.72 o
  -7   9   7      342.43      395.40     63.87 o
  -6   9   7       16.66       22.86     50.49 o
  -5   9   7      755.58      722.18     59.64 o
  -4   9   7      487.25      564.79     67.50 o
  -3   9   7      643.17      619.58     41.20 o
  -2   9   7      740.04      831.58     44.81 o
  -1   9   7       96.12       64.91     31.80 o
   0   9   7     1321.00     1190.58     47.70 o
   1   9   7      949.69     1027.06     58.13 o
   2   9   7     2162.17     2076.91     75.51 o
   3   9   7       51.69       55.64     45.48 o
   4   9   7      826.92      819.45     64.05 o
   5   9   7      268.15      278.33     57.97 o
   6   9   7     1269.24     1084.06     76.27 o
   7   9   7       11.12      -18.91     63.67 o
   8   9   7      176.76      103.21     73.65 o
   9   9   7        5.63      -25.72     93.54 o
 -11  10   7        4.44       -3.95    113.85 o
 -10  10   7      103.54      155.61    105.15 o
  -9  10   7       36.78       36.90     73.77 o
  -8  10   7      673.29      735.73     75.73 o
  -7  10   7       20.83       38.46     55.24 o
  -6  10   7      275.85      325.54     63.20 o
  -5  10   7       41.73       19.58     47.13 o
  -4  10   7     1330.64     1296.31     53.91 o
  -3  10   7        0.08       -7.12     34.37 o
  -2  10   7      985.70      900.83    172.09 o
  -1  10   7       45.52       62.60     34.19 o
   0  10   7      167.67      197.16     35.45 o
   1  10   7       58.12       56.55     42.14 o
   2  10   7      134.07       97.21     44.32 o
   3  10   7       17.98      -16.77     43.97 o
   4  10   7     1264.37     1155.09     70.89 o
   5  10   7       79.09       71.29     52.94 o
   6  10   7     1609.98     1652.06     88.35 o
   7  10   7        5.81      -47.49     61.11 o
   8  10   7      255.64      257.31     96.93 o
   9  10   7        3.54       32.53    101.35 o
 -11  11   7       14.85       60.39    169.53 o
 -10  11   7       52.42       26.73    106.50 o
  -9  11   7       32.29       54.48     94.29 o
  -8  11   7      431.32      315.47     83.82 o
  -7  11   7        2.73       -7.80     55.61 o
  -6  11   7       83.10       59.72     51.89 o
  -5  11   7      632.82      580.00     58.91 o
  -4  11   7       80.88       21.32     38.17 o
  -3  11   7     4792.31     4691.75     90.64 o
  -2  11   7      427.81      426.61     41.59 o
  -1  11   7     5589.22     5397.17     93.54 o
   0  11   7      922.84      959.24     57.11 o
   1  11   7     3087.14     3156.57     89.12 o
   2  11   7      272.55      405.57     52.76 o
   3  11   7     1521.97     1567.10     88.82 o
   4  11   7        0.64       19.65     43.26 o
   5  11   7       41.72        2.87     53.48 o
   6  11   7       54.24       -3.99     57.40 o
   7  11   7       74.53       56.89     82.27 o
   8  11   7        3.03      -32.98     90.85 o
   9  11   7       48.22       29.32    109.94 o
 -10  12   7       21.44       16.02    103.00 o
  -9  12   7      244.56      209.82    100.01 o
  -8  12   7        0.10       14.90     79.98 o
  -7  12   7      662.99      607.28     82.45 o
  -6  12   7       22.20       38.39     52.36 o
  -5  12   7      336.94      401.46     54.80 o
  -4  12   7      128.30      136.86     40.22 o
  -3  12   7        7.53        7.34     37.05 o
  -2  12   7       37.93      -24.92     35.19 o
  -1  12   7       81.07      183.75     38.44 o
   0  12   7       31.68       51.22     43.00 o
   1  12   7        2.99       -1.87     42.20 o
   2  12   7      122.50       73.94     47.69 o
   3  12   7      595.23      503.99     81.57 o
   4  12   7        4.81       18.62     51.33 o
   5  12   7      399.75      149.23     83.40 o
   6  12   7      135.42       66.75     81.21 o
   7  12   7      494.57      531.28    100.32 o
   8  12   7      181.93       89.44    101.03 o
   9  12   7      304.43      457.18    119.08 o
 -10  13   7       13.73      -20.26    110.75 o
  -9  13   7        6.52      -14.23     86.77 o
  -8  13   7       19.84       -6.33     81.13 o
  -7  13   7       85.39       80.61     76.10 o
  -6  13   7       41.80       80.85     67.84 o
  -5  13   7      635.97      512.16     80.31 o
  -4  13   7      130.99      100.67     40.79 o
  -3  13   7      471.06      450.66     45.82 o
  -2  13   7     1391.99     1286.10     55.16 o
  -1  13   7     1127.71     1198.45     53.54 o
   0  13   7      739.93      657.66     61.17 o
   1  13   7     1367.62     1454.00     92.94 o
   2  13   7     2110.03     2239.53    157.38 o
   3  13   7      619.23      734.78     96.73 o
   4  13   7     1268.25     1384.44    130.43 o
   5  13   7      286.80      338.82     82.35 o
   6  13   7       54.98       38.81     78.69 o
   7  13   7        5.95       16.25     87.61 o
   8  13   7       66.16       18.33     97.05 o
 -10  14   7      180.04      162.71    111.71 o
  -9  14   7       31.14       78.97     95.54 o
  -8  14   7      321.26      384.54     94.07 o
  -7  14   7      201.76      374.82     85.70 o
  -6  14   7      406.65      496.13     77.57 o
  -5  14   7      441.62      433.71     75.71 o
  -4  14   7      243.39      331.59    133.09 o
  -3  14   7      917.34      762.22     51.02 o
  -2  14   7      119.18      169.63     40.32 o
  -1  14   7      333.83      254.22     39.94 o
   0  14   7      225.17      192.40     85.11 o
   1  14   7      117.01       94.66     49.54 o
   2  14   7       62.25       95.38     68.59 o
   3  14   7      248.60      247.76     81.76 o
   4  14   7      678.27      660.48     81.20 o
   5  14   7      141.63      119.66     75.33 o
   6  14   7      394.52      419.73     94.84 o
   7  14   7       53.28       35.05     94.97 o
   8  14   7      490.75      662.12    120.41 o
 -10  15   7       19.71       12.75    177.12 o
  -9  15   7        3.00      -24.84     92.49 o
  -8  15   7       43.69       12.26     87.59 o
  -7  15   7       93.68       15.40     84.16 o
  -6  15   7      378.72      269.52     78.41 o
  -5  15   7      194.38      120.48    112.47 o
  -4  15   7       34.88       25.72     52.49 o
  -3  15   7      467.81      438.53     57.58 o
  -2  15   7       24.36       58.86     48.82 o
  -1  15   7     1522.83     1433.98     54.10 o
   0  15   7      207.24      280.34     46.35 o
   1  15   7      728.65      773.25     78.02 o
   2  15   7       69.64       99.35     70.93 o
   3  15   7     1126.65     1249.94     98.43 o
   4  15   7      108.07       99.33     74.86 o
   5  15   7      365.05      419.40     89.14 o
   6  15   7       71.34       77.88     86.59 o
   7  15   7       10.16      -18.47     92.66 o
   8  15   7       56.38       75.07    103.36 o
 -10  16   7        0.98      -12.85    182.00 o
  -9  16   7      233.19      213.43    105.85 o
  -8  16   7        0.05        0.87     94.46 o
  -7  16   7      188.59      273.42     92.25 o
  -6  16   7        0.78       76.62     74.55 o
  -5  16   7       48.77       58.58     71.72 o
  -4  16   7       21.26       11.95     52.27 o
  -3  16   7       82.13      129.17     53.98 o
  -2  16   7        8.17       17.40     49.53 o
  -1  16   7       44.04      169.62     61.91 o
   0  16   7      188.18      240.43     68.61 o
   1  16   7      507.66      558.89     87.83 o
   2  16   7       25.43       45.68     71.78 o
   3  16   7      875.41      833.34    175.62 o
   4  16   7        7.80        6.77     73.47 o
   5  16   7      395.57      400.82     92.63 o
   6  16   7       11.10      -12.00     85.89 o
   7  16   7      510.89      604.97    110.27 o
   8  16   7        4.01       36.43    110.39 o
 -10  17   7       56.03        1.69    189.31 o
  -9  17   7        1.78       11.75    103.60 o
  -8  17   7        9.15       13.55     93.11 o
  -7  17   7      183.20      184.40     88.92 o
  -6  17   7      103.56      103.21     79.19 o
  -5  17   7      137.81       52.42     75.67 o
  -4  17   7      604.26      590.85     67.35 o
  -3  17   7      647.87      617.35     88.52 o
  -2  17   7     1338.56     1450.25     94.94 o
  -1  17   7      621.49      715.01     81.54 o
   0  17   7     1288.47     1454.02    101.72 o
   1  17   7       34.44       38.01     73.10 o
   2  17   7     1390.28     1526.61    154.43 o
   3  17   7      163.45      140.37     78.23 o
   4  17   7     1122.46     1325.22    144.40 o
   5  17   7       76.50       49.09     83.92 o
   6  17   7      408.88      355.87    104.27 o
   7  17   7        0.40       32.74    101.33 o
   8  17   7        0.33      -21.19    163.72 o
  -9  18   7       57.07       57.61    109.40 o
  -8  18   7      130.96       95.88    104.25 o
  -7  18   7        0.68       13.34     88.02 o
  -6  18   7      122.90      129.99     82.46 o
  -5  18   7       27.45       94.89    109.89 o
  -4  18   7       49.66       43.72     72.04 o
  -3  18   7       16.33       38.10     68.41 o
  -2  18   7        1.60       54.82     69.68 o
  -1  18   7       35.42       36.30     64.57 o
   0  18   7       36.50      -19.29     71.49 o
   1  18   7        0.02       53.15     77.64 o
   2  18   7       20.67       26.72     80.19 o
   3  18   7       50.69       12.00    114.96 o
   4  18   7       75.40       71.26    117.21 o
   5  18   7      115.56       50.41     90.49 o
   6  18   7      173.58       64.05    115.61 o
   7  18   7       59.50       39.64    108.50 o
   8  18   7      248.74       89.55    175.81 o
  -9  19   7        0.08      -30.10    169.90 o
  -8  19   7        9.25       33.17    101.72 o
  -7  19   7        2.23      -18.28    133.15 o
  -6  19   7        8.50       34.88    121.62 o
  -5  19   7      406.27      343.69     86.33 o
  -4  19   7      544.96      607.05     90.95 o
  -3  19   7      240.81      247.64     76.82 o
  -2  19   7      569.11      821.21     87.18 o
  -1  19   7      352.14      270.14    118.15 o
   0  19   7       48.85       77.81     78.42 o
   1  19   7     1140.57     1365.51    117.49 o
   2  19   7      262.27      273.44     84.37 o
   3  19   7      220.73      347.10     97.39 o
   4  19   7      132.78       28.41    117.58 o
   5  19   7      257.43      164.37    136.99 o
   6  19   7        8.72       88.42    160.90 o
  -8  20   7       73.44       37.79    158.18 o
  -7  20   7      135.16      106.99    130.05 o
  -6  20   7      129.33       84.01    116.27 o
  -5  20   7      383.39      278.50     88.92 o
  -4  20   7      577.56      570.85     95.20 o
  -3  20   7      206.86      223.70     82.37 o
  -2  20   7      167.93      304.11     87.25 o
  -1  20   7        0.03       12.66    116.18 o
   0  20   7        7.85      -47.47     80.33 o
   1  20   7       58.97       41.37     86.54 o
   2  20   7      115.63       98.33     94.15 o
   3  20   7      269.85      180.93     93.08 o
   4  20   7      155.83      108.43     99.27 o
   5  20   7      407.84      346.37    165.40 o
   6  20   7       57.40       19.60    165.12 o
  -7  21   7       27.92       11.91    143.46 o
  -6  21   7       39.25       55.42    121.43 o
  -5  21   7       92.87      106.10     87.50 o
  -4  21   7      133.15       80.75     82.92 o
  -3  21   7      353.65      298.38     89.36 o
  -2  21   7      406.23      282.03    200.38 o
  -1  21   7      197.98      154.34    128.08 o
   0  21   7      539.69      640.27    102.62 o
   1  21   7       57.37      133.43     95.14 o
   2  21   7      268.79      175.06     95.72 o
   3  21   7       30.97       81.22     93.69 o
   4  21   7      227.74      299.89    114.18 o
   5  21   7       61.27       98.60    117.74 o
  -7  22   7       29.37       31.04    154.15 o
  -6  22   7      132.56       13.03    127.05 o
  -5  22   7      167.91      158.09     99.62 o
  -4  22   7      144.91      180.21     93.51 o
  -3  22   7       22.15       76.86     88.75 o
  -2  22   7       27.23       71.11     82.90 o
  -1  22   7       19.30       25.88    127.71 o
   0  22   7      101.73      114.49    122.37 o
   1  22   7       64.06       -3.74     98.88 o
   2  22   7      196.26      192.10    117.30 o
   3  22   7       29.32       55.13    102.19 o
   4  22   7      357.58      344.44    123.02 o
   5  22   7       54.18       40.73    122.34 o
  -6  23   7       18.20      100.24    150.31 o
  -5  23   7      276.74      226.84    100.36 o
  -4  23   7      161.67      204.45    101.88 o
  -3  23   7      373.43      377.04     96.03 o
  -2  23   7       54.82      101.40     89.88 o
   0  23   7       79.17      113.18    125.27 o
   1  23   7      707.80      673.13    158.47 o
   2  23   7        8.01       28.27    104.48 o
   3  23   7      323.04      281.22    111.14 o
   4  23   7       72.23       48.28    111.70 o
   5  23   7       98.26      218.38    189.41 o
  -5  24   7        9.32        8.45    101.09 o
  -4  24   7       57.50       38.55    102.46 o
  -3  24   7        3.49      -27.12     95.47 o
  -2  24   7        0.14       31.61     92.54 o
  -1  24   7       47.52       36.48    126.87 o
   0  24   7        8.41       -2.81    141.21 o
   1  24   7        0.27       62.95    112.45 o
   2  24   7       23.02      -13.60    110.71 o
   3  24   7       13.98      -21.30    120.15 o
   4  24   7       36.44      -22.60    194.10 o
  -5  25   7       66.38      -18.85    153.40 o
  -4  25   7       11.14       -1.04    107.95 o
  -3  25   7       69.73       62.58    105.53 o
  -2  25   7      168.76      111.21    108.08 o
  -1  25   7       20.04       68.17    135.02 o
   0  25   7      326.43      340.37    163.62 o
   1  25   7      203.94      221.94    117.04 o
   2  25   7      301.98      329.86    130.89 o
   3  25   7       25.55       82.42    201.04 o
  -5  26   7       86.00      159.31    180.69 o
  -4  26   7       44.70       65.07    170.94 o
  -3  26   7       48.52       -1.22    111.69 o
  -2  26   7       30.71       37.54    100.31 o
  -1  26   7       40.33       36.48    162.97 o
   0  26   7        0.63      -18.00    161.65 o
   1  26   7        2.12       19.35    120.51 o
   2  26   7       45.44      139.81    207.97 o
   3  26   7       21.63      -41.07    217.26 o
  -4  27   7        1.38      125.18    175.16 o
  -3  27   7      190.11      240.42    177.50 o
  -2  27   7       63.18      208.91    168.59 o
  -1  27   7      170.18      202.64    122.52 o
   2  27   7       21.98      -26.91    217.82 o
 -10   0   8      323.31      348.34    161.47 o
  -8   0   8      805.49      902.41     86.59 o
  -6   0   8     1208.77     1224.93     85.60 o
  -4   0   8     2532.74     2408.06    125.60 o
  -2   0   8        4.49       19.14     40.48 o
   0   0   8       30.69       99.13     47.47 o
   2   0   8     2924.05     2735.51    129.12 o
   4   0   8     1153.99     1217.82    149.74 o
   6   0   8      607.66      671.56    129.21 o
   8   0   8      200.15      183.13    132.77 o
 -11   1   8       12.05       -4.78    120.11 o
 -10   1   8       22.77      118.93     80.31 o
  -9   1   8      125.95      161.66     71.07 o
  -8   1   8      152.76      250.07     63.48 o
  -7   1   8       38.63      106.57     46.06 o
  -6   1   8      597.48      579.03     50.87 o
  -5   1   8       25.91       55.67     38.27 o
  -4   1   8       79.23       90.03     36.57 o
  -3   1   8      184.18      249.60     35.64 o
  -2   1   8       14.51       26.22     31.01 o
  -1   1   8     2559.24     2717.56     64.17 o
   0   1   8     1729.50     1777.36     62.64 o
   1   1   8     3188.45     3022.24     73.68 o
   2   1   8     1033.84      939.43     64.06 o
   3   1   8      819.89      759.18     51.13 o
   4   1   8      554.74      662.15     52.31 o
   5   1   8     1582.06     1751.62    149.22 o
   6   1   8      855.05      977.08    121.50 o
   7   1   8      689.92      699.32     97.60 o
   8   1   8      348.46      339.91     90.53 o
   9   1   8       67.94      106.22     93.77 o
 -11   2   8        0.54       66.50    116.05 o
 -10   2   8       73.12       15.53     77.60 o
  -9   2   8       62.73       50.00     69.98 o
  -8   2   8      129.33      101.54     61.49 o
  -7   2   8      237.38      178.02     57.86 o
  -6   2   8        0.06        3.04     40.11 o
  -5   2   8     1381.09     1441.64     57.11 o
  -4   2   8       29.01       35.28     34.48 o
  -3   2   8     2702.74     2686.29     66.84 o
  -2   2   8      380.56      278.38     40.07 o
  -1   2   8     1176.90     1260.11     58.15 o
   0   2   8       49.02       31.75     36.55 o
   1   2   8     2901.83     2867.40    104.70 o
   2   2   8       33.10       20.64     40.43 o
   3   2   8      802.74      765.43     59.43 o
   4   2   8      111.74      111.27     45.62 o
   5   2   8       91.19       31.55     53.80 o
   6   2   8       15.43       10.13     58.52 o
   7   2   8      156.50       61.34     67.96 o
   8   2   8       72.17      -14.87     85.38 o
   9   2   8      358.67      359.46    105.43 o
 -11   3   8       80.29       72.33     91.01 o
 -10   3   8      155.66      168.17     84.88 o
  -9   3   8      207.90      255.32     76.48 o
  -8   3   8      303.36      310.73     66.09 o
  -7   3   8        7.00        6.13     51.86 o
  -6   3   8       37.53       14.90     48.96 o
  -5   3   8        0.10       37.65     46.31 o
  -4   3   8      294.16      329.29     49.42 o
  -3   3   8      361.56      335.76     42.84 o
  -2   3   8     1497.43     1577.69     51.65 o
  -1   3   8       21.29       50.14     31.41 o
   0   3   8      612.47      366.67    148.91 o
   1   3   8      336.11      271.63     45.03 o
   2   3   8      562.98      522.95     53.54 o
   3   3   8      165.83      239.14     48.60 o
   4   3   8      538.29      559.30     60.21 o
   5   3   8     1428.00     1528.41     93.01 o
   6   3   8      249.46      221.29     63.64 o
   7   3   8      341.18      335.05     69.83 o
   8   3   8       83.18       93.16     74.52 o
   9   3   8       57.51       36.40     97.05 o
 -11   4   8       65.22       71.98     90.02 o
 -10   4   8      350.38      300.44     87.51 o
  -9   4   8        0.17      -24.50     68.05 o
  -8   4   8      763.76      773.70     98.20 o
  -7   4   8        0.34       10.63     54.84 o
  -6   4   8     1159.22     1123.24     69.24 o
  -5   4   8      186.58       85.54     47.39 o
  -4   4   8      744.84      864.83     61.64 o
  -3   4   8      280.30      207.85     41.85 o
  -2   4   8     1659.84     1659.66     53.12 o
  -1   4   8      122.59      109.52     31.86 o
   0   4   8      222.40      197.68     42.72 o
   1   4   8      240.47      237.09     44.73 o
   2   4   8        7.78       42.27     44.11 o
   3   4   8      401.47      406.19     51.46 o
   4   4   8      116.87       90.06     53.00 o
   5   4   8      134.23      100.02     55.30 o
   6   4   8      383.10      342.69     65.33 o
   7   4   8        6.91       16.42     63.43 o
   8   4   8      482.64      462.37     88.20 o
   9   4   8        1.49      -54.99    101.19 o
 -11   5   8        9.55       47.04     89.83 o
 -10   5   8       79.78       23.02     73.92 o
  -9   5   8       24.66       64.23     68.77 o
  -8   5   8        3.21        6.23     62.62 o
  -7   5   8       15.78       10.51     54.15 o
  -6   5   8       53.93      -16.05     48.80 o
  -5   5   8      193.79      110.41     48.03 o
  -4   5   8      237.84      137.61     45.19 o
  -3   5   8       27.91        7.84     39.06 o
  -2   5   8      267.84      230.89     36.17 o
  -1   5   8      653.34      608.17     41.02 o
   0   5   8      229.97      210.77     44.82 o
   1   5   8      259.65      244.68     42.96 o
   2   5   8     1800.72     1598.30    100.53 o
   3   5   8     3649.19     3774.14    104.23 o
   4   5   8      618.79      689.94     64.79 o
   5   5   8      720.80      862.92     80.07 o
   6   5   8      318.26      426.20     67.42 o
   7   5   8      357.70      376.41     74.28 o
   8   5   8      122.63      143.18     84.05 o
   9   5   8      268.15      188.47     81.77 o
 -11   6   8       81.17       39.65     95.03 o
 -10   6   8       17.85       20.23     78.68 o
  -9   6   8      348.56      200.42     77.20 o
  -8   6   8        0.06       12.77     62.57 o
  -7   6   8      739.37      784.86     79.49 o
  -6   6   8      386.70      282.99     56.63 o
  -5   6   8      404.34      412.09     55.76 o
  -4   6   8      246.92      157.57     45.94 o
  -3   6   8      617.40      681.95     53.21 o
  -2   6   8       13.41       -1.47     32.20 o
  -1   6   8     1776.58     1919.25     57.42 o
   0   6   8       91.48       85.63     40.97 o
   1   6   8       76.12       84.71     42.92 o
   2   6   8       19.41       25.85     43.26 o
   3   6   8       95.17       94.00     46.60 o
   4   6   8       13.93       42.37     51.39 o
   5   6   8        1.00       13.05     57.08 o
   6   6   8       51.20       63.32     64.37 o
   7   6   8      275.17      272.68     71.08 o
   8   6   8       30.22       27.70     78.49 o
   9   6   8      205.46      183.70     91.54 o
 -11   7   8       13.57       19.02     90.01 o
 -10   7   8      138.84      160.92     87.25 o
  -9   7   8       88.18       76.17     75.01 o
  -8   7   8       66.14       49.65     65.20 o
  -7   7   8     1018.24     1133.69     78.11 o
  -6   7   8      151.00       67.42     51.38 o
  -5   7   8      121.68      204.46     50.59 o
  -4   7   8      236.48      156.08     48.58 o
  -3   7   8      184.36      243.97     45.86 o
  -2   7   8      431.58      377.74     39.40 o
  -1   7   8      114.93       64.25     35.07 o
   0   7   8      209.95      137.56     35.75 o
   1   7   8      822.54      775.84     61.72 o
   2   7   8      366.19      326.39     49.60 o
   3   7   8     2043.23     2198.13     98.21 o
   4   7   8     1453.56     1506.91    152.10 o
   5   7   8      750.08      834.10     76.24 o
   6   7   8      554.33      562.37     73.73 o
   7   7   8      823.32      833.54     84.99 o
   8   7   8      100.06      101.97     78.79 o
   9   7   8      106.62       82.90     88.34 o
 -11   8   8       52.83      157.53    178.53 o
 -10   8   8       51.85       33.13     82.23 o
  -9   8   8        5.57       -0.25     74.82 o
  -8   8   8      486.98      409.81     69.80 o
  -7   8   8        5.64        3.61     54.22 o
  -6   8   8      754.07      721.98     65.57 o
  -5   8   8        1.52        1.86     47.14 o
  -4   8   8      650.15      771.94     60.59 o
  -3   8   8       12.34        5.58     41.48 o
  -2   8   8      511.59      536.78     47.38 o
  -1   8   8      226.57      187.86     38.79 o
   0   8   8     1113.17     1097.70     64.60 o
   1   8   8      479.77      487.07     53.55 o
   2   8   8      350.25      420.70     55.20 o
   3   8   8      406.49      338.58     56.49 o
   4   8   8        2.19       -4.19     52.60 o
   5   8   8        9.01       17.78     57.67 o
   6   8   8      271.22      193.95     67.84 o
   7   8   8       31.39       -2.04     71.87 o
   8   8   8      224.12      176.86     83.82 o
   9   8   8       18.92      -45.95    154.53 o
 -10   9   8       79.90       18.07     83.01 o
  -9   9   8       56.03       53.10     77.38 o
  -8   9   8       58.33       59.78     66.81 o
  -7   9   8        0.21       -8.29     58.05 o
  -6   9   8       20.50       32.52     54.92 o
  -5   9   8       37.19       23.63     49.76 o
  -4   9   8      233.66      159.53     51.02 o
  -3   9   8      407.98      312.25     48.97 o
  -2   9   8      854.23      919.39     57.04 o
  -1   9   8      735.80      619.74     44.71 o
   0   9   8      260.76      360.36     50.32 o
   1   9   8     1815.98     1775.49     74.08 o
   2   9   8      387.18      500.73     56.51 o
   3   9   8     1100.77     1116.24    113.31 o
   4   9   8     1108.74     1163.71    116.80 o
   5   9   8      709.55      787.78    100.39 o
   6   9   8      132.35      156.37     65.89 o
   7   9   8       81.70      109.23     73.20 o
   8   9   8       44.49       16.43     79.94 o
 -10  10   8        5.39       11.51    101.16 o
  -9  10   8       40.70      -16.45     87.36 o
  -8  10   8       27.47       25.80     67.58 o
  -7  10   8      196.19      206.49     65.61 o
  -6  10   8      110.96       78.41     57.34 o
  -5  10   8      433.11      431.44     57.68 o
  -4  10   8       23.25       -9.95     45.13 o
  -3  10   8     2048.83     2290.40     67.16 o
  -2  10   8       72.22       91.74     39.05 o
  -1  10   8     2482.59     2449.97     68.50 o
   0  10   8        1.66       18.91     35.43 o
   1  10   8      623.14      618.24     56.81 o
   2  10   8       88.21       85.59     49.98 o
   3  10   8       53.09       35.41     57.07 o
   4  10   8        4.79      -13.77     54.17 o
   5  10   8      126.36       79.73     62.04 o
   6  10   8       22.11       36.80     65.81 o
   7  10   8      165.73       77.61     74.19 o
   8  10   8       26.33      -11.61    104.38 o
 -10  11   8       50.32        1.50    104.95 o
  -9  11   8        7.59       27.56     89.98 o
  -8  11   8       33.43       83.82     89.06 o
  -7  11   8        7.60        3.60     62.62 o
  -6  11   8       42.72       85.31     58.93 o
  -5  11   8      259.21      205.41     54.67 o
  -4  11   8        2.62       25.31     50.19 o
  -3  11   8      136.61      207.01     43.00 o
  -2  11   8       40.48       74.35     39.58 o
  -1  11   8      466.83      551.33     46.81 o
   0  11   8     1207.79     1108.58     54.39 o
   1  11   8      229.77      355.49     55.74 o
   2  11   8     1827.74     1813.02     82.71 o
   3  11   8      235.27      353.18     64.40 o
   4  11   8      347.85      378.98     66.65 o
   5  11   8      542.97      661.42     77.18 o
   6  11   8      761.48      691.29     81.56 o
   7  11   8       15.88       -5.33     91.65 o
   8  11   8      184.37      204.03    106.80 o
 -10  12   8      155.49      168.38    116.79 o
  -9  12   8        0.14        7.48    101.52 o
  -8  12   8      420.34      431.23     99.18 o
  -7  12   8       81.41       66.20     92.55 o
  -6  12   8     1052.27      915.81     73.03 o
  -5  12   8      103.87       33.53     53.23 o
  -4  12   8     1836.15     1782.76     94.45 o
  -3  12   8      538.81      542.69     48.63 o
  -2  12   8      485.26      729.58     65.07 o
  -1  12   8        0.35       -4.72     39.26 o
   0  12   8      120.79      120.56     42.66 o
   1  12   8      114.03       89.89     52.71 o
   2  12   8        2.33        1.73     50.69 o
   3  12   8      328.27      357.01     66.86 o
   4  12   8      139.06      114.10     62.92 o
   5  12   8        0.12      -30.21     77.34 o
   6  12   8      189.05      169.94     88.34 o
   7  12   8      102.62       42.66    100.32 o
   8  12   8      129.92       76.80    106.72 o
 -10  13   8        6.59       55.60    157.25 o
  -9  13   8        3.24       19.96     93.26 o
  -8  13   8       97.22       56.64     87.84 o
  -7  13   8       34.56       80.37     84.47 o
  -6  13   8      112.13      177.57     80.82 o
  -5  13   8       23.82       24.04     70.57 o
  -4  13   8       57.90        3.40     51.70 o
  -3  13   8      180.72      115.36     44.04 o
  -2  13   8      218.94      333.29     47.42 o
  -1  13   8      373.47      385.83     46.35 o
   0  13   8      201.53      248.11     45.49 o
   1  13   8     1143.09     1419.53     76.17 o
   2  13   8      188.28      267.79     55.03 o
   3  13   8      834.45      933.55     82.02 o
   4  13   8      466.12      423.05     87.89 o
   5  13   8      211.98      195.77     85.50 o
   6  13   8      623.22      512.81    136.24 o
   7  13   8      317.28      271.92    100.41 o
   8  13   8       97.08      -36.10    158.93 o
  -9  14   8       12.54       33.16    105.35 o
  -8  14   8        5.78      -17.69     89.65 o
  -7  14   8      209.81      254.91     95.08 o
  -6  14   8        0.05       -1.39     74.71 o
  -5  14   8      838.63      937.95     88.40 o
  -4  14   8      126.36       98.96     70.63 o
  -3  14   8      586.84      688.61     56.04 o
  -2  14   8     1012.72      911.84    186.00 o
  -1  14   8      769.39      797.63     55.30 o
   0  14   8        0.60      -10.01     43.71 o
   1  14   8      652.03      679.51     66.11 o
   2  14   8      184.57      155.00     78.91 o
   3  14   8      282.44      289.62     85.13 o
   4  14   8        7.97      -17.80     82.63 o
   5  14   8       33.85       -4.44     84.37 o
   6  14   8       11.56      -24.41     93.75 o
   7  14   8      387.63      414.97    115.89 o
   8  14   8        8.82        5.44    149.46 o
  -9  15   8        1.00       -9.62    101.47 o
  -8  15   8        1.16       18.02     98.22 o
  -7  15   8       51.73      -36.53     83.99 o
  -6  15   8        3.99       -9.48     81.03 o
  -5  15   8      166.22      204.83     75.58 o
  -4  15   8       44.10       23.49     71.40 o
  -3  15   8       36.84       13.93     56.73 o
  -2  15   8      781.19      940.89     68.75 o
  -1  15   8      239.52      159.24     51.65 o
   0  15   8      765.35      897.72     58.31 o
   1  15   8      412.66      361.83     78.21 o
   2  15   8      860.20     1131.60    303.05 o
   3  15   8      177.16      288.35     92.05 o
   4  15   8      298.67      376.89     95.49 o
   5  15   8      120.73       74.40     87.90 o
   6  15   8       65.83       42.27     99.19 o
   7  15   8      104.69       98.13    111.89 o
  -9  16   8        1.08      -40.81    112.04 o
  -8  16   8      113.59       99.75     97.65 o
  -7  16   8       27.03      -32.69     87.60 o
  -6  16   8      157.44      226.24     84.84 o
  -5  16   8      196.82      110.43     75.11 o
  -4  16   8      684.89      820.31     86.59 o
  -3  16   8       47.63       38.75     58.37 o
  -2  16   8      783.16      876.70    109.25 o
  -1  16   8      134.94      113.69     69.13 o
   0  16   8       65.68       49.11     68.54 o
   1  16   8        1.01       -1.63     69.03 o
   2  16   8      230.58      293.17    103.94 o
   3  16   8        5.70       -7.78     86.69 o
   4  16   8        2.33       15.45     90.06 o
   5  16   8       10.46      -14.42     90.07 o
   6  16   8       65.94       51.84    104.43 o
   7  16   8       52.08      -35.71    103.34 o
  -9  17   8       30.35      131.09    175.91 o
  -8  17   8        0.95      -41.91    104.81 o
  -7  17   8       24.47       17.58     96.09 o
  -6  17   8       50.77       -1.18     86.87 o
  -5  17   8        2.78       22.11     76.54 o
  -4  17   8       18.10       72.62     75.46 o
  -3  17   8        0.36       52.27     75.98 o
  -2  17   8        1.48      -25.49     69.17 o
  -1  17   8      260.95      275.42     76.06 o
   0  17   8      386.62      380.22    122.65 o
   1  17   8      848.02      886.03    110.41 o
   2  17   8      467.02      324.99    126.30 o
   3  17   8      701.67      797.77    106.98 o
   4  17   8       27.69       46.83     90.86 o
   5  17   8      833.12      705.47    129.40 o
   6  17   8       38.66        9.27     96.29 o
   7  17   8      453.18      348.25    175.53 o
  -9  18   8       66.14      107.27    178.91 o
  -8  18   8        6.17       52.82    109.44 o
  -7  18   8      248.96      166.94    102.27 o
  -6  18   8       68.79       97.31     93.31 o
  -5  18   8      604.49      549.75    122.27 o
  -4  18   8        4.67      -26.72     95.27 o
  -3  18   8      447.40      486.40     82.94 o
  -2  18   8        1.49       16.82     75.24 o
  -1  18   8      105.93       62.77     76.71 o
   0  18   8       24.96      -13.69    114.30 o
   1  18   8      175.42      183.57    107.46 o
   2  18   8      113.18       13.60    122.37 o
   3  18   8       48.24       71.83    122.37 o
   4  18   8        2.45       61.79    135.12 o
   5  18   8       54.68       65.27    104.39 o
   6  18   8       38.13      -61.66    107.53 o
   7  18   8       94.75       38.26    178.91 o
  -7  19   8       16.01        6.94    130.80 o
  -6  19   8       23.20      -16.41    129.21 o
  -5  19   8        4.86      -32.82    120.30 o
  -4  19   8       19.25       -7.13    112.33 o
  -3  19   8        1.03      -10.92     75.50 o
  -2  19   8      149.74      182.71     78.78 o
  -1  19   8       51.32      -22.99     71.14 o
   0  19   8      277.93      300.24    120.58 o
   1  19   8      104.75       78.76     92.53 o
   2  19   8      234.54      213.20    100.56 o
   3  19   8      219.65      226.91    130.62 o
   4  19   8      669.95      437.14    157.43 o
   5  19   8       93.35       78.86    156.97 o
  -7  20   8        6.99       34.51    153.12 o
  -6  20   8      231.04      248.86    144.87 o
  -5  20   8       42.18       15.19    115.71 o
  -4  20   8      502.00      727.33    103.83 o
  -3  20   8      198.31      130.54     83.19 o
  -2  20   8      520.62      632.31    168.92 o
  -1  20   8      334.91      377.98     88.22 o
   0  20   8      612.92      669.21    139.90 o
   1  20   8      351.49      330.67     99.37 o
   2  20   8      114.02      134.64    102.81 o
   3  20   8       30.03      127.18    108.99 o
   4  20   8       12.19       90.86    140.37 o
   5  20   8        8.26       21.94    161.37 o
  -6  21   8       83.02       47.91    143.37 o
  -5  21   8        1.56      -28.60    131.46 o
  -4  21   8       67.87       46.62     89.04 o
  -3  21   8        2.01       36.31     89.95 o
  -2  21   8      105.45       64.21     88.57 o
  -1  21   8      318.81      248.87     94.01 o
   0  21   8      267.82      211.26    140.46 o
   1  21   8      185.09      186.13    131.18 o
   2  21   8      204.49      170.34    103.00 o
   3  21   8      430.39      537.21    126.55 o
   4  21   8      119.48      195.83    123.57 o
  -6  22   8       55.69       34.13    153.40 o
  -5  22   8      107.56      119.18    147.87 o
  -4  22   8       35.50       20.78    100.06 o
  -3  22   8      210.05      185.99     97.66 o
  -2  22   8       31.56       23.13     89.77 o
  -1  22   8      303.19      419.87    113.27 o
   0  22   8       22.16      -15.28    126.77 o
   1  22   8      151.72      166.25    153.78 o
   2  22   8       11.49      -65.05    111.39 o
   3  22   8        0.19      -12.97    120.52 o
   4  22   8       20.17       24.06    118.58 o
  -5  23   8       10.01      -76.14    131.74 o
  -4  23   8        4.28       14.86    104.52 o
  -3  23   8       16.62       22.02    100.83 o
  -2  23   8      169.83      104.80     97.83 o
  -1  23   8      115.71       84.27    103.52 o
   0  23   8      141.06      218.10    152.37 o
   1  23   8        7.94      -17.72    154.62 o
   2  23   8      555.11      554.08    127.19 o
   3  23   8       45.06       62.75    122.75 o
   4  23   8      470.90      453.27    230.85 o
  -4  24   8       35.46       41.87    111.38 o
  -3  24   8        1.37       -9.78    100.34 o
  -2  24   8      117.96       83.46    109.47 o
  -1  24   8      214.06      194.16    114.90 o
   0  24   8       76.15       60.39    144.59 o
   1  24   8       33.64      -29.91    162.22 o
   2  24   8        1.90       28.77    129.11 o
   3  24   8        1.20      -53.73    184.72 o
  -4  25   8       22.56       16.50    172.62 o
  -3  25   8       20.98       34.68    113.84 o
  -2  25   8       17.43       25.80    107.60 o
  -1  25   8       51.85       56.69    107.34 o
   0  25   8        0.40       80.55    170.28 o
   1  25   8      201.73      107.18    177.41 o
   2  25   8       61.84      148.24    212.66 o
  -3  26   8      174.90      331.00    187.44 o
  -2  26   8       43.56       61.89    177.97 o
  -1  26   8      121.10      219.32    192.03 o
  -9   0   9        2.24       90.86    139.90 o
  -7   0   9      186.89      212.32     74.61 o
  -5   0   9     1443.08     1222.83     82.62 o
  -3   0   9       37.58      -32.54     83.17 o
   1   0   9     4003.10     3750.38    164.09 o
   3   0   9      230.43      400.50     70.70 o
   5   0   9       65.78       95.27    118.15 o
   7   0   9        3.24       35.54    123.21 o
 -11   1   9       62.91       86.17    182.66 o
 -10   1   9       28.74       95.55    113.01 o
  -9   1   9        8.18       37.56     74.33 o
  -8   1   9      171.08      122.72     71.02 o
  -7   1   9       19.47       48.17     53.02 o
  -6   1   9       23.91       19.34     45.57 o
  -5   1   9       30.42       22.18     42.34 o
  -4   1   9       25.87       46.88     38.46 o
  -3   1   9      133.53      145.77     59.70 o
  -2   1   9       26.80        8.71     58.81 o
  -1   1   9      581.05      376.04     64.89 o
   0   1   9      187.40      180.01     40.48 o
   1   1   9       18.33       18.48     39.07 o
   2   1   9      438.86      367.23     45.65 o
   3   1   9      526.64      519.97     64.72 o
   4   1   9      664.29      620.51     66.63 o
   5   1   9      493.84      521.42     87.30 o
   6   1   9      672.64      831.32    159.19 o
   7   1   9      223.05      212.06     96.17 o
   8   1   9      254.78      355.52    113.43 o
 -11   2   9        0.96       42.57    180.50 o
 -10   2   9       34.65       27.62     83.84 o
  -9   2   9        0.14       -3.40     75.96 o
  -8   2   9        8.84       50.42     66.94 o
  -7   2   9       31.31       55.39     59.96 o
  -6   2   9      465.60      432.73     60.88 o
  -5   2   9      191.24      193.54     51.79 o
  -4   2   9      562.38      498.13     46.50 o
  -3   2   9        0.58        7.05     42.69 o
  -2   2   9      654.79      747.84     77.24 o
  -1   2   9      762.54      771.11     56.72 o
   0   2   9     2023.01     2110.21     85.73 o
   1   2   9      209.06      297.86     51.07 o
   2   2   9     2099.48     1989.42    106.07 o
   3   2   9      216.44      152.89     55.04 o
   4   2   9     1195.10     1154.33     76.04 o
   5   2   9       25.03       40.75     63.22 o
   6   2   9      203.61      196.19     70.74 o
   7   2   9        4.20        7.14     86.32 o
   8   2   9        5.79      -57.44     98.25 o
 -11   3   9       62.68      144.12    184.16 o
 -10   3   9       69.39       66.98     82.78 o
  -9   3   9      423.22      423.67     85.20 o
  -8   3   9       19.96       28.42     67.54 o
  -7   3   9      231.79      193.37     78.24 o
  -6   3   9      463.78      520.11     64.58 o
  -5   3   9      139.88      149.74     53.37 o
  -4   3   9      424.50      422.41     55.58 o
  -3   3   9        0.09      -26.54     43.77 o
  -2   3   9      131.02      148.80     61.95 o
  -1   3   9       37.94       18.25     43.78 o
   0   3   9       64.98       62.85     46.65 o
   1   3   9      405.49      345.51     52.50 o
   2   3   9        7.88       53.47     50.84 o
   3   3   9      706.04      758.83     75.66 o
   4   3   9      682.02      755.50    138.70 o
   5   3   9      919.05      993.16     88.66 o
   6   3   9      310.82      355.84     77.35 o
   7   3   9      227.05      297.29     81.74 o
   8   3   9      290.94      300.36    107.48 o
 -11   4   9        0.62       91.80    173.94 o
 -10   4   9        1.20      -29.16     80.89 o
  -9   4   9       51.83       24.53     71.65 o
  -8   4   9        7.89        8.81     62.10 o
  -7   4   9      346.08      356.10     64.83 o
  -6   4   9        7.76       10.31     56.85 o
  -5   4   9      126.86       61.19     53.63 o
  -4   4   9      521.00      437.19     55.91 o
  -3   4   9     1392.60     1434.99     67.97 o
  -2   4   9      150.29      118.93     59.67 o
  -1   4   9      393.75      403.66     52.47 o
   0   4   9      314.15      185.61     73.76 o
   1   4   9      690.10      760.25     84.03 o
   2   4   9       60.98       92.38     50.23 o
   3   4   9      937.02     1118.37     71.93 o
   4   4   9        4.02       32.34     60.75 o
   5   4   9      315.69      401.51     73.12 o
   6   4   9       71.67       49.43     72.29 o
   7   4   9       19.26        5.62     73.70 o
   8   4   9       17.74       25.90     84.78 o
 -11   5   9       62.22      128.37    184.44 o
 -10   5   9        7.98      -19.40     83.91 o
  -9   5   9       44.82       83.18     76.04 o
  -8   5   9        2.81      -42.16     63.90 o
  -7   5   9        4.02       19.01     63.54 o
  -6   5   9       25.70        3.32     55.48 o
  -5   5   9       28.59       20.98     51.65 o
  -4   5   9       16.67       35.53     49.06 o
  -3   5   9        4.61      -15.05     45.74 o
  -2   5   9      540.84      499.29     71.56 o
  -1   5   9      336.23      286.76     52.26 o
   0   5   9      246.19      288.25     51.82 o
   1   5   9     2303.28     2426.22    306.43 o
   2   5   9      347.08      388.78     57.21 o
   3   5   9      565.80      670.89     66.59 o
   4   5   9       40.67       93.26     65.57 o
   5   5   9      446.51      503.42     75.79 o
   6   5   9      195.30      263.73     76.03 o
   7   5   9      208.85      250.07     80.31 o
   8   5   9      174.10      212.17     89.74 o
 -11   6   9        0.02       42.95    185.09 o
 -10   6   9        0.02       -9.44     86.12 o
  -9   6   9       23.20       26.94     76.08 o
  -8   6   9       83.98       71.08     72.26 o
  -7   6   9       81.78      120.29     64.20 o
  -6   6   9       63.53      112.96     58.59 o
  -5   6   9        7.77       -2.22     52.63 o
  -4   6   9     1945.76     2230.95    300.90 o
  -3   6   9       51.17       56.15     49.07 o
  -2   6   9     3345.07     3051.07    169.81 o
  -1   6   9       49.89       59.00     45.97 o
   0   6   9     2893.02     3171.86    116.23 o
   1   6   9      226.72      133.84     50.77 o
   2   6   9     1073.61     1296.05     87.06 o
   3   6   9        0.05       35.34     54.81 o
   4   6   9      802.53     1040.71    191.84 o
   5   6   9       16.16       48.17     71.31 o
   6   6   9        4.37       46.69     71.55 o
   7   6   9        5.23       18.82     78.74 o
   8   6   9       15.97       43.11     84.30 o
 -11   7   9       59.97       30.38    180.22 o
 -10   7   9        8.29       17.62     84.70 o
  -9   7   9      100.71      146.87     80.40 o
  -8   7   9       40.07       88.90     70.77 o
  -7   7   9      222.41      242.02     77.27 o
  -6   7   9       11.47       16.42     58.41 o
  -5   7   9        4.51       29.53     54.24 o
  -4   7   9        0.07       -7.32     47.16 o
  -3   7   9       31.51      -16.20     46.34 o
  -2   7   9      384.01      374.85     51.59 o
  -1   7   9       37.49       61.50     47.37 o
   0   7   9        0.25      -14.99     48.43 o
   1   7   9      141.52       85.67     50.01 o
   2   7   9     1127.52      876.52     67.21 o
   3   7   9      416.34      473.84     62.19 o
   4   7   9        4.87       20.53     66.85 o
   5   7   9      247.85      361.01     78.25 o
   6   7   9      236.67      259.78     81.29 o
   7   7   9      465.02      411.47     87.17 o
   8   7   9      191.60      103.82     89.78 o
 -10   8   9       27.82       65.78     91.97 o
  -9   8   9        0.05       10.59     75.45 o
  -8   8   9       22.67      -18.83     69.60 o
  -7   8   9        3.01       21.20     66.10 o
  -6   8   9       47.36       30.30     59.31 o
  -5   8   9      286.59      373.89     58.65 o
  -4   8   9       93.32       51.08     50.82 o
  -3   8   9     1460.60     1586.40     87.11 o
  -2   8   9       22.95       18.75     47.29 o
  -1   8   9      404.94      303.46    125.66 o
   0   8   9       62.53      109.01     51.14 o
   1   8   9      430.43      559.90     61.16 o
   2   8   9       15.99       21.30     52.10 o
   3   8   9      959.59      947.45     72.95 o
   4   8   9       37.74       66.23     65.02 o
   5   8   9      422.64      515.75    129.83 o
   6   8   9      214.59      159.85     76.55 o
   7   8   9       46.09       52.13     79.70 o
   8   8   9        2.11      -14.15    101.60 o
 -10   9   9      107.67      115.77    109.41 o
  -9   9   9      125.74      118.23     84.19 o
  -8   9   9      172.05      251.44     78.50 o
  -7   9   9      210.20      201.11     70.28 o
  -6   9   9      535.26      553.16     68.34 o
  -5   9   9       11.53       20.65     52.60 o
  -4   9   9      549.47      572.43     61.68 o
  -3   9   9        9.70        0.86     51.07 o
  -2   9   9      132.18      111.73     51.79 o
  -1   9   9       29.44       21.27     50.30 o
   0   9   9      201.62      269.03     56.29 o
   1   9   9     1189.48     1018.85     69.26 o
   2   9   9      166.67      154.02     58.21 o
   3   9   9      709.92      696.43     71.02 o
   4   9   9      673.36      689.74    102.37 o
   5   9   9      349.92      418.65     95.69 o
   6   9   9      546.96      651.23     91.97 o
   7   9   9      221.25      187.26     89.72 o
   8   9   9      112.86       53.54    161.84 o
 -10  10   9        9.15      -90.39    156.87 o
  -9  10   9        2.11       63.58    104.95 o
  -8  10   9       57.02      118.42     74.95 o
  -7  10   9       14.83        3.88     64.17 o
  -6  10   9       96.69      125.11     61.85 o
  -5  10   9        0.14       11.23     57.72 o
  -4  10   9      427.84      501.41     65.69 o
  -3  10   9        8.30      -13.82     50.68 o
  -2  10   9     2050.16     1964.30     75.97 o
  -1  10   9      202.31      251.29     56.51 o
   0  10   9     1338.79     1249.57     88.38 o
   1  10   9       65.82       66.65     51.49 o
   2  10   9     1718.23     1558.29     80.92 o
   3  10   9       13.33      -15.63     67.38 o
   4  10   9       40.58       27.89     67.12 o
   5  10   9       24.47       35.04     77.11 o
   6  10   9       59.45       45.03     78.77 o
   7  10   9       40.31       33.83     85.60 o
  -9  11   9        4.03        0.18    106.12 o
  -8  11   9        2.83      -22.45     95.06 o
  -7  11   9       70.20       89.01     69.66 o
  -6  11   9       46.37       65.22     64.22 o
  -5  11   9       39.73       26.32     57.85 o
  -4  11   9      126.20      131.13     57.41 o
  -3  11   9       51.13       66.16     52.86 o
  -2  11   9        3.75       29.84     44.93 o
  -1  11   9        5.59        4.35     43.69 o
   0  11   9       67.60       38.96     52.11 o
   1  11   9       46.33       32.01     54.02 o
   2  11   9      279.60      162.59     61.57 o
   3  11   9       49.59       30.80     70.13 o
   4  11   9      775.79      835.42    117.48 o
   5  11   9      172.37      140.83     76.22 o
   6  11   9      201.18      167.34    101.65 o
   7  11   9      380.80      438.60    139.20 o
  -9  12   9       17.16       55.65    104.59 o
  -8  12   9       15.91       48.29     97.04 o
  -7  12   9      351.56      304.56     93.71 o
  -6  12   9       18.51       36.89     66.00 o
  -5  12   9      671.03      626.65     71.30 o
  -4  12   9      140.14      151.84     60.21 o
  -3  12   9      774.23      944.31     69.42 o
  -2  12   9       94.91       71.25     45.90 o
  -1  12   9     1747.00     1686.51     83.06 o
   0  12   9      218.98      196.85     59.05 o
   1  12   9     1057.54     1058.46     74.27 o
   2  12   9       10.11        6.84     56.84 o
   3  12   9      217.06      281.02     72.62 o
   4  12   9       16.59      -12.63     69.85 o
   5  12   9       12.38        8.44     98.19 o
   6  12   9       33.99       36.77    102.54 o
   7  12   9       26.68       51.12    116.98 o
  -9  13   9        0.49       26.11    107.01 o
  -8  13   9      315.43      367.48    100.68 o
  -7  13   9       26.41       32.29     90.00 o
  -6  13   9      395.72      424.84     97.28 o
  -5  13   9        6.19      -12.72     69.23 o
  -4  13   9      385.86      400.87     61.43 o
  -3  13   9      133.07       87.83     58.19 o
  -2  13   9        9.15      -15.32     47.51 o
  -1  13   9        0.52      -12.21     46.92 o
   0  13   9        2.44       -7.99     55.62 o
   1  13   9       32.64       33.76     61.05 o
   2  13   9        2.46       18.29     58.66 o
   3  13   9       92.61       75.60     91.69 o
   4  13   9      333.10      341.98    194.89 o
   5  13   9       83.14        5.31    101.01 o
   6  13   9      379.65      427.71    113.90 o
   7  13   9       71.46       61.14    160.90 o
  -9  14   9       21.46       41.22    115.42 o
  -8  14   9       12.68       -1.72     96.51 o
  -7  14   9        1.22       -1.67     91.84 o
  -6  14   9      197.40      121.04     80.39 o
  -5  14   9       63.69      120.49     84.14 o
  -4  14   9      321.38      263.79     81.70 o
  -3  14   9        0.08      -22.57     58.04 o
  -2  14   9      391.39      384.49     55.04 o
  -1  14   9       17.81       31.59     49.87 o
   0  14   9     1126.87     1113.46     78.23 o
   1  14   9        1.88        5.07     62.70 o
   2  14   9      554.75      633.86    186.92 o
   3  14   9       27.66       12.58     99.45 o
   4  14   9      333.03      245.35    101.58 o
   5  14   9        0.40       -3.27    104.42 o
   6  14   9       16.60      -47.11    109.60 o
   7  14   9       14.60       -8.06    180.59 o
  -9  15   9       84.60       37.51    170.37 o
  -8  15   9       89.08       74.19     97.52 o
  -7  15   9      177.25      174.90     93.87 o
  -6  15   9        3.38      -31.44     83.90 o
  -5  15   9      182.63      128.04    124.57 o
  -4  15   9       27.49       36.55     77.76 o
  -3  15   9        1.17      -10.11     74.19 o
  -2  15   9      168.82       67.29     61.37 o
  -1  15   9        0.02       20.30     53.21 o
   0  15   9      276.86      272.65     79.17 o
   1  15   9       38.65       20.79     81.15 o
   2  15   9      147.86      140.45    119.27 o
   3  15   9      343.23      347.17    112.21 o
   4  15   9      350.05      484.44    181.91 o
   5  15   9      407.50      398.73    119.26 o
   6  15   9      272.91      279.76    116.96 o
  -8  16   9        0.39       63.57    109.76 o
  -7  16   9      159.26      132.54     97.33 o
  -6  16   9       43.70       -0.51     92.85 o
  -5  16   9      115.53       97.89     87.16 o
  -4  16   9       87.68       74.01     81.50 o
  -3  16   9      184.54       65.73     79.67 o
  -2  16   9      206.06      156.33     78.08 o
  -1  16   9      645.08      629.93     84.97 o
   0  16   9       39.87       32.91    102.58 o
   1  16   9      606.89      547.32     96.18 o
   2  16   9       81.61       61.38    103.61 o
   3  16   9      153.61      162.62    112.26 o
   4  16   9       39.48       33.29    101.83 o
   5  16   9       42.97       44.08    108.63 o
   6  16   9        6.06       72.58    181.06 o
  -8  17   9       67.94       18.97    106.57 o
  -7  17   9        2.70      -32.70     96.49 o
  -6  17   9       55.74       99.12     98.83 o
  -5  17   9       71.29      144.24     91.26 o
  -4  17   9        0.67      -10.97    112.99 o
  -3  17   9       20.98        4.59    106.61 o
  -2  17   9        7.25       60.27     79.09 o
  -1  17   9       61.25       50.67     80.13 o
   0  17   9        9.38       26.19     83.14 o
   1  17   9      136.08      176.37    126.02 o
   2  17   9       23.89       83.36    134.27 o
   3  17   9       67.21       61.76    107.35 o
   4  17   9      146.94      121.54    114.20 o
   5  17   9       87.05       83.13    115.23 o
   6  17   9      203.51      106.99    194.19 o
  -8  18   9        1.64     -106.61    165.03 o
  -7  18   9        0.02      -39.63    101.93 o
  -6  18   9      212.92      260.58    144.78 o
  -5  18   9       28.81       66.29    124.62 o
  -4  18   9      454.94      464.33    133.24 o
  -3  18   9       36.42       35.07    116.93 o
  -2  18   9      683.19      920.89    101.97 o
  -1  18   9        4.52       39.60     84.35 o
   0  18   9      758.18      891.58    105.40 o
   1  18   9       13.86      -15.00    126.21 o
   2  18   9      322.99      307.37    135.40 o
   3  18   9       10.70       24.57    142.71 o
   4  18   9       39.71       39.29    136.24 o
   5  18   9      132.50      201.88    155.18 o
   6  18   9        8.28       54.67    194.85 o
  -7  19   9       70.04       52.13    141.02 o
  -6  19   9       27.58       22.79    128.46 o
  -5  19   9       88.45      109.99    135.30 o
  -4  19   9       33.72      126.02    115.99 o
  -3  19   9       95.08       25.41    119.93 o
  -2  19   9        0.44       69.69     88.67 o
  -1  19   9        2.55       12.02     89.30 o
   0  19   9        1.61        3.04     90.24 o
   1  19   9       23.02       29.26    123.87 o
   2  19   9        1.82        2.24    108.42 o
   3  19   9      134.46      110.18    154.25 o
   4  19   9       30.86       25.97    162.97 o
  -6  20   9        2.46       70.89    150.78 o
  -5  20   9      294.22      394.76    147.49 o
  -4  20   9       10.07      -28.79    131.74 o
  -3  20   9      410.07      427.86    138.68 o
  -2  20   9       28.38       14.58     92.64 o
  -1  20   9      738.98      728.73    106.91 o
   0  20   9        6.91       25.12     99.00 o
   1  20   9      353.70      371.13    157.90 o
   2  20   9       58.49      133.71    155.28 o
   3  20   9       34.24       54.42    119.59 o
  -5  21   9        6.01       22.41    130.34 o
  -4  21   9      278.02      287.02    145.90 o
  -3  21   9        3.30      -29.26    137.09 o
  -2  21   9       54.22       92.46    100.02 o
  -1  21   9      182.80      143.98     96.76 o
   0  21   9        7.51       32.51    106.65 o
   1  21   9       95.27      206.00    159.68 o
   2  21   9      164.79       50.35    162.03 o
   3  21   9      232.85      345.10    139.43 o
   4  21   9      253.39      524.06    260.67 o
  -5  22   9       31.23      -46.70    153.96 o
  -4  22   9       82.00        3.75    146.18 o
  -3  22   9      113.36       78.06    107.67 o
  -2  22   9      354.70      189.27    106.45 o
  -1  22   9       40.51       74.72    108.95 o
   0  22   9      183.56      200.79    112.06 o
   1  22   9       59.32      132.68    164.65 o
   2  22   9      117.83      183.50    173.56 o
   3  22   9       87.36      -29.44    217.26 o
  -4  23   9       27.75      -37.98    139.06 o
  -3  23   9        2.03      -30.17    104.41 o
  -2  23   9        0.03       22.70    111.22 o
  -1  23   9        0.27       88.04    117.01 o
   0  23   9        0.98       36.19    125.07 o
   1  23   9      149.39      195.13    160.25 o
  -3  24   9      477.65      559.83    131.93 o
  -2  24   9       60.73       47.48    119.65 o
  -1  24   9      248.96      225.67    161.56 o
   0  24   9      107.15      121.66    136.14 o
  -1  25   9       10.12       87.77    197.57 o
 -10   0  10       14.95       24.19    170.09 o
  -8   0  10        4.93       78.53     85.53 o
  -6   0  10       64.72       39.37     72.10 o
  -4   0  10       68.01      -10.50    100.89 o
  -2   0  10      785.50      674.56    114.49 o
   2   0  10     1979.65     2155.07    112.83 o
   4   0  10      870.15      978.92    137.74 o
   6   0  10      547.49      720.60    192.41 o
 -10   1  10       20.63       16.80    115.08 o
  -9   1  10       15.75       33.85     80.33 o
  -8   1  10      121.25      128.74     75.90 o
  -7   1  10       63.04       79.82     70.23 o
  -6   1  10      232.25      246.24     55.12 o
  -5   1  10      282.36      416.87     87.18 o
  -4   1  10       48.77       56.40     72.84 o
  -3   1  10      597.54      549.28    118.99 o
  -2   1  10        3.50       25.95     68.31 o
  -1   1  10      391.21      396.31     76.26 o
   0   1  10      539.20      699.40     81.35 o
   1   1  10       46.47       32.01     54.45 o
   2   1  10       88.99       87.91     57.08 o
   3   1  10       60.95       52.28     61.87 o
   4   1  10        6.37       -9.87     63.76 o
   5   1  10      158.24      126.45     82.85 o
   6   1  10       95.06       74.53    119.63 o
   7   1  10      131.18       69.75    118.26 o
 -10   2  10        0.82      -16.18     94.27 o
  -9   2  10        2.86       74.39     80.01 o
  -8   2  10       19.75       16.70     75.24 o
  -7   2  10       38.59       36.39     66.80 o
  -6   2  10       21.90       25.07     62.76 o
  -5   2  10        0.40      -19.40     57.16 o
  -4   2  10      118.85       74.35     72.77 o
  -3   2  10      649.16      508.79     81.91 o
  -2   2  10        5.88      -13.15     63.05 o
  -1   2  10     1444.23     1329.15     97.19 o
   0   2  10        0.64       12.30     54.46 o
   1   2  10      990.28      817.74     83.79 o
   2   2  10       16.17       14.55     55.35 o
   3   2  10      418.93      400.30     67.28 o
   4   2  10       25.38        2.85     61.79 o
   5   2  10      348.33      474.31    116.35 o
   6   2  10        3.97       -3.02     86.53 o
   7   2  10       92.27       94.98    119.44 o
 -10   3  10       31.74       49.13    107.79 o
  -9   3  10       22.34       -5.52     80.26 o
  -8   3  10        7.50        7.89     76.37 o
  -7   3  10      444.73      427.78     76.34 o
  -6   3  10      183.33      249.72     63.87 o
  -5   3  10      862.48      793.66     70.40 o
  -4   3  10      676.89      893.97     91.30 o
  -3   3  10       62.73       87.64     74.99 o
  -2   3  10     1015.55     1020.37    130.62 o
  -1   3  10      280.38      171.26    109.24 o
   0   3  10      127.66      132.87     55.28 o
   1   3  10      699.51      570.08     63.03 o
   2   3  10       37.18       29.75     56.32 o
   3   3  10       24.68       29.98     59.47 o
   4   3  10       42.63       93.99     60.43 o
   5   3  10      125.21      154.38     86.92 o
   6   3  10       29.76       18.07     88.39 o
   7   3  10       92.61       50.35     89.44 o
 -10   4  10        0.85       11.77    108.43 o
  -9   4  10       29.73       44.12     84.22 o
  -8   4  10       30.69       24.35     71.54 o
  -7   4  10      194.86      212.24     69.93 o
  -6   4  10       21.23       27.78     60.06 o
  -5   4  10       26.41       30.81     57.65 o
  -4   4  10      328.56      358.96     79.99 o
  -3   4  10      369.39      293.75     77.86 o
  -2   4  10      911.97     1049.20     95.60 o
  -1   4  10        0.06      -51.81     64.59 o
   0   4  10      457.26      272.90    106.32 o
   1   4  10      163.13      118.78     55.72 o
   2   4  10      932.32      931.06     74.25 o
   3   4  10      333.42      314.54     66.92 o
   4   4  10      536.17      606.89     73.41 o
   5   4  10        0.30        8.61     81.08 o
   6   4  10      161.80       61.18     92.10 o
   7   4  10        1.35       -8.19     86.08 o
 -10   5  10        9.28       37.15    115.11 o
  -9   5  10      244.86      239.37     87.69 o
  -8   5  10      147.03       58.49     75.86 o
  -7   5  10      142.29      116.83     68.81 o
  -6   5  10       93.22       84.61     64.15 o
  -5   5  10      167.22      231.91     60.35 o
  -4   5  10        1.16       -9.88     70.94 o
  -3   5  10      922.85      719.75    125.83 o
  -2   5  10      228.78      215.97     73.69 o
  -1   5  10      262.95      165.11     75.25 o
   0   5  10       50.73       46.13     52.25 o
   1   5  10       13.36       14.72     55.93 o
   2   5  10       24.03       74.26     58.82 o
   3   5  10       24.05       32.42     60.52 o
   4   5  10        0.96       -9.48     77.22 o
   5   5  10       25.34       51.25     89.11 o
   6   5  10       91.10       55.83     87.88 o
   7   5  10       77.36       58.71     97.74 o
 -10   6  10        0.92       27.79    116.27 o
  -9   6  10       20.91       60.76     86.65 o
  -8   6  10        7.28      -15.22     71.51 o
  -7   6  10       63.76       99.58     70.54 o
  -6   6  10       31.64      -14.36     64.50 o
  -5   6  10      197.43      135.66     62.96 o
  -4   6  10       28.44       40.91     77.96 o
  -3   6  10       70.18       98.21     76.94 o
  -2   6  10       54.40       38.28     70.16 o
  -1   6  10      500.57      370.76    106.89 o
   0   6  10        6.83      -14.81     53.89 o
   1   6  10     1077.37     1051.99    175.58 o
   2   6  10       82.98       62.65     57.38 o
   3   6  10     1408.02     1368.46    103.81 o
   4   6  10       28.15       99.64     77.54 o
   5   6  10      564.19      688.23    138.71 o
   6   6  10       34.86        3.37     87.34 o
   7   6  10      156.27      126.61    100.14 o
 -10   7  10       19.91        9.19    174.69 o
  -9   7  10       55.63       79.85     85.76 o
  -8   7  10       47.00       79.31     79.09 o
  -7   7  10      190.67      112.25     72.87 o
  -6   7  10       75.99       74.86     66.03 o
  -5   7  10       12.10       -8.82     58.90 o
  -4   7  10      236.23      256.44     60.18 o
  -3   7  10       99.38       31.58     74.81 o
  -2   7  10        0.53      -24.80     72.86 o
  -1   7  10        0.28        1.30     72.49 o
   0   7  10       11.78       37.53     54.84 o
   1   7  10       49.28       28.21     55.85 o
   2   7  10       24.07       44.78     57.33 o
   3   7  10        0.12       39.12     61.12 o
   4   7  10       25.53       62.52     82.09 o
   5   7  10       21.32        1.96     86.72 o
   6   7  10       77.86       74.18     92.48 o
   7   7  10       97.50      120.83    101.83 o
 -10   8  10       13.35       -1.78    175.81 o
  -9   8  10        3.01       -6.06     84.77 o
  -8   8  10       67.78       18.14     80.55 o
  -7   8  10       84.88      115.57     75.13 o
  -6   8  10      116.65       78.26     65.31 o
  -5   8  10        7.37      -13.31     59.94 o
  -4   8  10      625.51      532.70    112.42 o
  -3   8  10       23.97       33.02     76.83 o
  -2   8  10      174.28      165.60     77.59 o
  -1   8  10        1.63      -14.54     69.06 o
   0   8  10      525.25      420.82     61.77 o
   1   8  10       38.34       45.90     57.48 o
   2   8  10      826.14      740.00     71.96 o
   3   8  10        4.12       25.42     64.69 o
   4   8  10      563.91      674.85    156.94 o
   5   8  10        6.57       -8.35     86.55 o
   6   8  10      272.49      291.82     96.15 o
   7   8  10        0.02      -14.35    163.25 o
  -9   9  10        8.80       20.61     87.07 o
  -8   9  10       81.70       69.17     79.06 o
  -7   9  10      186.59      149.90     77.00 o
  -6   9  10       68.70       70.94     66.42 o
  -5   9  10      710.50      596.06     71.85 o
  -4   9  10      658.34      604.76     68.46 o
  -3   9  10      762.23      637.42     87.36 o
  -2   9  10      315.05      409.47     85.88 o
  -1   9  10      412.70      257.31     77.48 o
   0   9  10        0.09        1.71     58.27 o
   1   9  10      212.45      159.71     61.28 o
   2   9  10       42.34       -7.71     63.24 o
   3   9  10       11.17       16.31     61.74 o
   4   9  10       23.74       34.92     78.83 o
   5   9  10      117.96      125.75     93.62 o
   6   9  10       51.83      140.56     95.59 o
   7   9  10      136.26      135.02    171.97 o
  -9  10  10       14.77       26.71    113.53 o
  -8  10  10       71.24       58.96     81.37 o
  -7  10  10        5.09       34.39     72.57 o
  -6  10  10      140.89       72.53     68.15 o
  -5  10  10       10.47       28.17     62.04 o
  -4  10  10       83.89       38.31     59.58 o
  -3  10  10      298.21      250.82     79.06 o
  -2  10  10      176.84      151.08     80.55 o
  -1  10  10      300.89      191.07     81.01 o
   0  10  10        0.43       16.78     59.49 o
   1  10  10     1134.43     1087.28     84.75 o
   2  10  10      154.40      125.25     64.57 o
   3  10  10      381.98      458.43    163.86 o
   4  10  10      183.85      174.63     86.87 o
   5  10  10      184.86      192.54     91.62 o
   6  10  10      163.20      151.71    101.50 o
  -9  11  10       23.94       66.20    160.25 o
  -8  11  10       90.71       63.96    106.18 o
  -7  11  10        1.11       18.51     76.21 o
  -6  11  10       72.47       47.84     70.45 o
  -5  11  10      192.80      210.31     66.67 o
  -4  11  10       13.40      -11.28     62.34 o
  -3  11  10      318.12      385.19     86.60 o
  -2  11  10       38.96       21.40     74.88 o
  -1  11  10      165.54      146.11     64.64 o
   0  11  10        0.53       21.76     61.59 o
   1  11  10       20.69       40.09     64.93 o
   2  11  10       26.91        9.31     64.79 o
   3  11  10       81.08       90.56     83.11 o
   4  11  10       45.49       53.58     86.67 o
   5  11  10       70.26       58.36     93.02 o
   6  11  10      182.61      248.33    125.55 o
  -8  12  10        1.41      -52.10     98.34 o
  -7  12  10       33.60       -1.61     96.30 o
  -6  12  10       12.80        5.57     88.78 o
  -5  12  10        2.26        6.18     69.14 o
  -4  12  10        8.15       33.90     64.91 o
  -3  12  10       46.79       32.36     64.74 o
  -2  12  10      436.86      490.61     92.56 o
  -1  12  10        0.42        9.31     63.98 o
   0  12  10      897.87      867.29     79.32 o
   1  12  10        6.86      -17.63     64.91 o
   2  12  10      469.14      527.37     79.41 o
   3  12  10       44.52       18.64     86.62 o
   4  12  10      381.74      717.20    316.41 o
   5  12  10        0.13       93.89    125.05 o
   6  12  10      191.44      193.73    134.90 o
  -8  13  10       83.65       34.74    107.75 o
  -7  13  10      321.53      391.10    107.14 o
  -6  13  10      197.08      224.21     96.72 o
  -5  13  10      426.16      291.42     92.78 o
  -4  13  10       81.47      113.88     69.70 o
  -3  13  10      515.92      391.80     70.59 o
  -2  13  10       96.87       63.47     83.53 o
  -1  13  10      528.81      528.23     84.28 o
   0  13  10        2.72       27.18     64.95 o
   1  13  10        9.46       13.46     68.69 o
   2  13  10       37.46       59.95     70.14 o
   3  13  10        7.41       59.95    120.93 o
   4  13  10       25.31      -51.32    119.92 o
   5  13  10       42.44       45.28    122.42 o
   6  13  10        1.53     -104.64    197.66 o
  -8  14  10        1.80       16.83    110.33 o
  -7  14  10       16.55       -3.37    102.66 o
  -6  14  10       79.49      104.77     95.47 o
  -5  14  10        0.60       36.82     88.91 o
  -4  14  10        8.77        2.33     78.32 o
  -3  14  10      115.36      103.53     77.03 o
  -2  14  10        7.28        2.45     83.84 o
  -1  14  10      368.38      334.78     74.64 o
   0  14  10       53.71        7.53     68.37 o
   1  14  10      233.39      235.76     92.07 o
   2  14  10       86.73       89.40    238.94 o
   3  14  10      405.05      703.98    498.84 o
   4  14  10       15.61      -20.48    120.81 o
   5  14  10      184.00      151.14    128.27 o
   6  14  10        0.11      -73.70    230.01 o
  -8  15  10       19.97       53.39    114.43 o
  -7  15  10       26.46      -23.95     99.37 o
  -6  15  10       76.32       48.52     91.67 o
  -5  15  10       29.55       30.63     92.95 o
  -4  15  10      146.84      141.16     91.19 o
  -3  15  10       31.78       38.46     84.60 o
  -2  15  10      425.44      261.80    138.68 o
  -1  15  10       63.88       79.26     73.17 o
   0  15  10      120.85       60.39     87.98 o
   1  15  10        2.05       43.17     92.58 o
   2  15  10        1.06       31.28    129.83 o
   3  15  10       25.27       62.83    128.79 o
   4  15  10       33.07       44.37    121.26 o
   5  15  10        7.65       20.73    132.11 o
  -8  16  10       26.70       52.13    178.16 o
  -7  16  10       18.47      -24.99    109.28 o
  -6  16  10       60.74       35.77    101.21 o
  -5  16  10        4.17       14.63     95.17 o
  -4  16  10      174.16      218.80     94.44 o
  -3  16  10       13.32       29.46     88.17 o
  -1  16  10       16.48       37.69    127.71 o
   0  16  10      210.31      254.11    139.34 o
   1  16  10       45.60       77.96     97.08 o
   2  16  10      355.28      462.54    426.68 o
   3  16  10       35.71       64.53    124.35 o
   4  16  10      136.16      141.26    138.68 o
   5  16  10       67.21      -39.10    244.92 o
  -7  17  10       75.13      105.80    115.58 o
  -6  17  10       69.10      163.32    107.92 o
  -5  17  10       49.24       63.71    100.85 o
  -4  17  10       35.01        6.66    127.05 o
  -3  17  10       18.59        4.59    123.58 o
  -1  17  10       14.42       32.44    127.99 o
   0  17  10        1.47      -27.29    135.77 o
   1  17  10       20.07      -49.98    139.43 o
   2  17  10        4.94      -12.38    133.90 o
   3  17  10       54.87       50.92    156.50 o
   4  17  10       53.15       71.20    131.53 o
   5  17  10       29.66        4.22    251.76 o
  -6  18  10        0.34       42.01    149.09 o
  -5  18  10        5.56       43.32    139.06 o
  -4  18  10       26.56      116.55    136.43 o
  -3  18  10       22.17      -40.98    127.52 o
  -2  18  10        4.87      -24.38    126.40 o
  -1  18  10       71.86      -10.22    137.09 o
   0  18  10       82.63      123.12    149.65 o
   1  18  10      218.51      200.94    160.25 o
   2  18  10        7.92        2.81    152.09 o
   3  18  10      330.15      210.04    151.81 o
  -6  19  10       68.25       -7.03    139.06 o
  -5  19  10       42.92       40.13    148.99 o
  -4  19  10      296.78      320.02    145.53 o
  -3  19  10       10.97        7.13    133.80 o
  -2  19  10      178.03      217.91    143.37 o
  -1  19  10        5.34       45.66    143.46 o
   0  19  10       49.70      138.21    155.93 o
   1  19  10        2.68       39.57    163.15 o
   2  19  10       20.90       21.66    160.25 o
   3  19  10        3.67       68.07    171.12 o
  -5  20  10       17.39        6.84    135.49 o
  -4  20  10       99.90      138.12    152.56 o
  -3  20  10        0.27       -0.28    139.15 o
  -2  20  10      181.31      285.99    153.59 o
  -1  20  10        0.43      -49.60    155.75 o
   0  20  10      181.32      227.29    150.12 o
   1  20  10       11.57      -18.85    160.15 o
   2  20  10      122.62      155.18    158.56 o
  -4  21  10       38.90      145.81    160.15 o
  -3  21  10      163.84      165.78    139.24 o
  -2  21  10        7.28       23.16    155.46 o
  -1  21  10       25.32        3.94    167.28 o
   0  21  10        1.53       14.06    163.72 o
   1  21  10       67.70        4.50    174.78 o
  -3  22  10       43.43       70.32    165.31 o
  -2  22  10        0.43       -1.13    167.37 o
  -1  22  10      131.16       98.27    180.88 o
   0  22  10       14.33       -6.00    170.09 o
  -9   0  11       21.70      -35.54    150.96 o
  -7   0  11       35.30       12.75    139.06 o
  -5   0  11       10.18        5.72    121.62 o
  -3   0  11       73.23      124.05    122.74 o
  -1   0  11      112.41       81.01    103.14 o
   1   0  11      141.21       62.07    117.30 o
   3   0  11      168.68      104.08    115.61 o
   5   0  11      447.60      778.36    286.36 o
  -9   1  11       14.19       -1.13    113.57 o
  -8   1  11        1.21       28.67     83.34 o
  -7   1  11       99.14       75.50     98.71 o
  -6   1  11       82.84       30.72     90.25 o
  -5   1  11      231.75      288.51     94.06 o
  -4   1  11      352.47      298.50     84.17 o
  -3   1  11      386.42      304.35     99.81 o
  -2   1  11      185.90      116.87     83.00 o
  -1   1  11      405.88      319.98     88.25 o
   0   1  11       61.78      103.46     79.02 o
   1   1  11      119.41       86.14     80.26 o
   2   1  11       20.46       30.31     62.47 o
   3   1  11        2.80        6.12     69.80 o
   4   1  11       19.87       39.48     88.31 o
   5   1  11        9.91       33.48    182.52 o
   6   1  11        0.97      -72.54    164.14 o
  -9   2  11       22.25      102.98     89.30 o
  -8   2  11      287.88      224.52     82.52 o
  -7   2  11       17.93        7.69     91.98 o
  -6   2  11      255.99      148.98     86.32 o
  -5   2  11        0.39        6.21     82.36 o
  -4   2  11        0.62       25.61     76.60 o
  -3   2  11      108.33       53.43     79.10 o
  -2   2  11       68.27       60.60     78.73 o
  -1   2  11       99.31      125.62     80.25 o
   0   2  11      154.60      169.22     80.81 o
   1   2  11      184.92      107.64     83.27 o
   2   2  11      362.51      334.73     70.40 o
   3   2  11      100.35       59.44     69.23 o
   4   2  11      395.91      336.33     77.78 o
   5   2  11        1.75       -2.00    105.12 o
   6   2  11      261.94      372.90    164.67 o
  -9   3  11        1.40       55.73    113.64 o
  -8   3  11       46.13       -2.16     84.71 o
  -7   3  11        0.61       -9.37     88.12 o
  -6   3  11       68.76       65.83     89.81 o
  -5   3  11      139.77      113.16     91.47 o
  -4   3  11      208.02      149.05     88.21 o
  -3   3  11      321.23      281.00    119.04 o
  -2   3  11      359.62      386.27     91.20 o
  -1   3  11      115.38       94.56     79.83 o
   0   3  11       94.09       54.77     77.71 o
   1   3  11      199.00       69.34     66.65 o
   2   3  11      144.65      110.79     66.47 o
   3   3  11      124.70      107.57     71.05 o
   4   3  11       16.55       68.14     89.84 o
   5   3  11       46.71       42.92    115.99 o
   6   3  11        2.26      -43.27    111.07 o
  -9   4  11       91.51      116.02    114.83 o
  -8   4  11        0.98       31.54     82.58 o
  -7   4  11       17.46       38.24     75.31 o
  -6   4  11        6.09       14.02     84.65 o
  -5   4  11       54.97       75.42     86.04 o
  -4   4  11       68.84       -7.95     86.02 o
  -3   4  11       18.64      -15.30     83.84 o
  -2   4  11        9.35      -32.39     76.95 o
  -1   4  11       66.30       46.20     82.19 o
   0   4  11       45.21       26.98     79.01 o
   1   4  11      154.27      149.81     67.26 o
   2   4  11       42.20        1.60     76.56 o
   3   4  11      362.00      383.73    116.24 o
   4   4  11        3.58       28.62     88.57 o
   5   4  11      194.38      260.14    109.66 o
   6   4  11        2.83        5.99    116.17 o
  -9   5  11       43.06       49.37    108.52 o
  -8   5  11       75.60       95.44     83.63 o
  -7   5  11       12.92       26.57     74.78 o
  -6   5  11      393.45      366.40     93.60 o
  -5   5  11        4.73        6.84     83.23 o
  -4   5  11      382.57      258.79     93.15 o
  -3   5  11      173.36      188.50     90.62 o
  -2   5  11      329.65      222.73     83.68 o
  -1   5  11      135.51      114.16     84.65 o
   0   5  11      371.23      255.60     88.66 o
   1   5  11       63.50      108.84     65.95 o
   2   5  11        0.31       57.41     68.85 o
   3   5  11        0.69       22.31     73.74 o
   4   5  11        2.19       10.70     92.97 o
   5   5  11        4.84       25.34    112.31 o
   6   5  11        8.50      -31.14    116.01 o
  -9   6  11        1.30      -65.69    106.64 o
  -8   6  11       14.98       61.71     86.28 o
  -7   6  11       11.21       51.40     78.78 o
  -6   6  11        0.66       34.87     95.48 o
  -5   6  11       40.73       -6.94     85.69 o
  -4   6  11       53.54       58.67     81.40 o
  -3   6  11       11.57       -5.60     80.64 o
  -2   6  11       49.58      137.07     83.91 o
  -1   6  11      116.40       60.86     78.16 o
   0   6  11       18.78       32.10     79.14 o
   1   6  11        3.14       17.05     66.92 o
   2   6  11      288.05      216.44     72.38 o
   3   6  11       14.03       66.57     73.13 o
   4   6  11      226.81      365.79    170.66 o
   5   6  11       16.99       -3.13    111.64 o
   6   6  11      296.25      390.09    130.09 o
  -9   7  11        0.03      -14.82    114.76 o
  -8   7  11       36.49       -5.59     85.07 o
  -7   7  11       60.28       44.61     79.15 o
  -6   7  11       21.87      -23.41     85.48 o
  -5   7  11       88.69      138.29     89.49 o
  -4   7  11      294.34      334.62     96.10 o
  -3   7  11       89.80       78.47     88.08 o
  -2   7  11      342.91      300.70     87.02 o
  -1   7  11      266.58      245.47     90.87 o
   0   7  11      109.14       87.04     79.11 o
   1   7  11      144.38      114.96     69.28 o
   2   7  11       22.59       56.41     69.67 o
   3   7  11       87.77       62.24     74.23 o
   4   7  11       12.42       37.02     97.81 o
   5   7  11       13.39       27.87    116.71 o
   6   7  11       37.80       79.23    210.69 o
  -9   8  11       95.65       82.44    119.45 o
  -8   8  11        5.39        5.27     88.83 o
  -7   8  11      110.10       96.56     77.42 o
  -6   8  11       37.78       49.63     74.83 o
  -5   8  11       30.98        8.95     88.49 o
  -4   8  11        9.80       -1.34     90.72 o
  -3   8  11       17.70      -23.81     86.59 o
  -2   8  11       72.97       95.99     87.96 o
  -1   8  11       90.35       46.47     82.58 o
   0   8  11       67.59       -8.34     81.72 o
   1   8  11      535.54      481.59     75.36 o
   2   8  11        3.95       23.69     72.67 o
   3   8  11      407.58      374.42     81.60 o
   4   8  11        6.20        5.00     99.26 o
   5   8  11      167.10      257.41    123.36 o
   6   8  11        1.15       51.01    185.28 o
  -9   9  11        1.60       23.07    171.50 o
  -8   9  11        0.07       37.27     87.88 o
  -7   9  11        5.83       -9.01     77.21 o
  -6   9  11       14.71       39.61     73.72 o
  -5   9  11      142.27      137.11     91.69 o
  -4   9  11        6.36       10.54     91.30 o
  -3   9  11      149.70      218.11     94.33 o
  -2   9  11       64.44       77.44     84.58 o
  -1   9  11       37.97       16.07     82.19 o
   0   9  11      331.85      242.60     92.65 o
   1   9  11       30.37      -17.19     67.17 o
   2   9  11      221.14      211.32     74.86 o
   3   9  11       20.99       49.64     79.07 o
   4   9  11        3.45       11.88     95.46 o
   5   9  11        2.49       -2.10    111.54 o
   6   9  11        9.52      -83.55    199.07 o
  -8  10  11       20.07       51.89     91.82 o
  -7  10  11       57.45       44.32     85.15 o
  -6  10  11       90.81      104.08     77.78 o
  -5  10  11        0.43      -29.28     96.66 o
  -4  10  11      115.55      154.73     89.42 o
  -3  10  11       68.34      140.53     93.24 o
  -2  10  11       19.89       13.29     85.78 o
  -1  10  11        3.10       28.20     88.58 o
   0  10  11      213.77      178.24     93.24 o
   1  10  11       23.73       -5.13     71.99 o
   2  10  11      375.57      281.02     80.14 o
   3  10  11       18.74       72.78     76.42 o
   4  10  11      304.66      261.94    144.04 o
   5  10  11       28.46      -12.40    120.03 o
   6  10  11      168.47      207.22    210.04 o
  -8  11  11        0.18      -36.85    159.78 o
  -7  11  11      124.79       65.93     85.42 o
  -6  11  11       68.35      103.09     80.10 o
  -5  11  11      100.69      125.45     96.48 o
  -4  11  11       16.05      -22.36     92.22 o
  -3  11  11      398.31      451.51    103.42 o
  -2  11  11       32.18        2.20     91.08 o
  -1  11  11      401.69      381.14     93.91 o
   0  11  11       74.13       70.37     93.20 o
   1  11  11      163.66      175.49     77.69 o
   2  11  11       21.19      -15.30     77.11 o
   3  11  11       75.73       23.62    101.15 o
   4  11  11        2.16       26.83     99.12 o
   5  11  11       17.78       20.44    140.48 o
  -8  12  11       25.57       45.29    162.31 o
  -7  12  11       34.95        9.75    107.02 o
  -6  12  11        0.42      -13.45     99.05 o
  -5  12  11        7.73       21.69    100.95 o
  -4  12  11        7.78      -12.85     89.53 o
  -3  12  11        2.11       -7.37     90.22 o
  -2  12  11       45.14       72.41     94.72 o
  -1  12  11       41.47       53.12     93.11 o
   0  12  11       49.94      -14.86     87.58 o
   1  12  11       27.97       67.78     78.16 o
   2  12  11       22.76       -3.54     79.06 o
   3  12  11       90.77      119.30    163.16 o
   4  12  11        0.05       84.06    150.95 o
   5  12  11      175.21      214.26    342.90 o
  -7  13  11      213.21      254.74    115.01 o
  -6  13  11       14.62       21.75    103.09 o
  -5  13  11      227.99      186.03    154.34 o
  -4  13  11      129.78       98.60     99.08 o
  -3  13  11       18.82       18.73     97.16 o
  -2  13  11      234.12      292.61    101.85 o
  -1  13  11       65.26       83.07     95.39 o
   0  13  11       59.46       72.16     76.24 o
   1  13  11        3.96       -1.52     79.76 o
   2  13  11      136.42       56.09    100.53 o
   3  13  11        0.99       12.22    163.34 o
   4  13  11        7.42      -33.62    149.23 o
  -7  14  11       37.21        0.41    112.30 o
  -6  14  11      123.18       75.26    106.34 o
  -5  14  11       49.22       26.09     95.00 o
  -4  14  11        5.83      -16.88    146.93 o
  -3  14  11        2.40       11.53    148.71 o
  -2  14  11       90.15       11.10     97.94 o
  -1  14  11        2.08       30.91     98.55 o
   0  14  11      117.35      126.45     80.17 o
   1  14  11       50.92       38.07     96.76 o
   2  14  11       86.25       71.52    100.63 o
   3  14  11       36.48      105.69    335.36 o
   4  14  11      304.14      342.78    371.03 o
  -7  15  11        0.42      -29.93    109.62 o
  -6  15  11        7.26       15.76    100.82 o
  -5  15  11       37.11       89.58    107.40 o
  -4  15  11       12.32       17.72    149.18 o
  -3  15  11       97.48       52.51    152.93 o
  -2  15  11        0.16      -28.88    150.59 o
   0  15  11       12.64       76.57    101.18 o
   1  15  11      263.20      272.66    105.21 o
   2  15  11       21.15       46.98    138.31 o
   3  15  11      108.75      144.69    245.15 o
   4  15  11        0.49     -261.05    507.56 o
  -6  16  11        8.69        3.09    112.31 o
  -5  16  11        5.11       27.52    108.42 o
  -4  16  11        2.07      -31.69    156.59 o
   0  16  11       16.11       -3.47    148.81 o
   1  16  11      236.00      178.63    151.43 o
   2  16  11        0.60      -23.25    141.87 o
   3  16  11      162.08      155.22    215.52 o
   4  16  11       10.81       32.16    438.26 o
  -6  17  11       89.41       72.89    119.52 o
  -5  17  11       10.32      -77.36    144.96 o
   0  17  11       26.90        2.25    157.15 o
   1  17  11        4.63       43.23    161.93 o
   2  17  11       15.52      -33.10    166.72 o
  -5  18  11        6.93      -52.32    152.93 o
   0  18  11       21.62       40.88    157.25 o
   1  18  11        0.02       -2.44    163.25 o
   2  18  11       63.58       82.51    177.12 o
   0  19  11       48.16      125.65    174.03 o
   1  19  11      160.56      221.57    179.56 o
   0  20  11        2.52       -8.63    187.44 o
  -6   0  12        0.65      -16.50    146.37 o
  -4   0  12        1.04        0.28    126.96 o
  -2   0  12        4.36      -34.60    115.05 o
   0   0  12       95.97       -7.03    128.46 o
   2   0  12      117.59       99.20    136.99 o
   4   0  12       17.02      129.96    138.68 o
  -7   1  12        5.10       -6.00    105.89 o
  -6   1  12       17.03        3.26     98.07 o
  -5   1  12        9.00       -4.81     97.19 o
  -4   1  12       12.12      -13.17     88.80 o
  -3   1  12        0.58       53.11     89.88 o
  -2   1  12       78.04       78.00     90.06 o
  -1   1  12       84.63       51.57     89.92 o
   0   1  12      229.14      203.66     92.69 o
   1   1  12      214.96      218.90    126.26 o
   2   1  12      215.82      129.24     90.40 o
   3   1  12      127.43       68.78     98.58 o
   4   1  12       59.14       33.12     96.85 o
  -7   2  12       76.77       72.53    111.49 o
  -6   2  12        0.89       20.36     99.14 o
  -5   2  12      310.41      322.46    105.72 o
  -4   2  12        0.02        1.69     94.33 o
  -3   2  12      138.03      183.33    113.46 o
  -2   2  12       30.56        5.08     89.38 o
  -1   2  12       37.64       38.17     93.05 o
   0   2  12       13.98       68.96     90.87 o
   1   2  12       46.86       40.83     93.86 o
   2   2  12       39.82       38.02     90.74 o
   3   2  12       42.68       50.11     81.92 o
   4   2  12       36.53      -22.52    102.15 o
  -7   3  12       40.70       38.99    105.67 o
  -6   3  12       29.46       21.87    100.03 o
  -5   3  12       62.62       19.11     92.35 o
  -4   3  12       80.38       60.47    101.49 o
  -3   3  12       22.77       28.88     88.57 o
  -2   3  12       51.62       38.65     90.06 o
  -1   3  12       50.50        1.85     89.83 o
   0   3  12      124.12       78.67     94.77 o
   1   3  12       60.13      105.39     96.53 o
   2   3  12       79.39       64.02     92.24 o
   3   3  12       46.83       27.33     80.06 o
   4   3  12       46.45       28.46     86.19 o
  -7   4  12        0.25       46.37    113.53 o
  -6   4  12      149.19       97.04    103.13 o
  -5   4  12       81.14      -10.10     96.44 o
  -4   4  12      143.49      145.49     98.45 o
  -3   4  12        0.08       15.79     92.51 o
  -2   4  12        9.11       44.81     86.01 o
  -1   4  12       13.79       13.57     95.14 o
   0   4  12       22.74       38.75     86.14 o
   1   4  12        0.13        9.56     89.77 o
   2   4  12        8.74      -18.72     96.06 o
   3   4  12        2.48       -3.34     83.04 o
   4   4  12       49.65       -5.76    105.38 o
   5   4  12        0.21       31.79    177.03 o
  -7   5  12       17.94      -11.95    113.54 o
  -6   5  12       29.65       31.30    102.57 o
  -5   5  12        1.47        8.40     99.21 o
  -4   5  12       50.15       52.16     96.59 o
  -3   5  12       96.22       57.82     94.22 o
  -2   5  12       41.16        3.76     88.08 o
  -1   5  12      208.54      129.60     93.60 o
   0   5  12       34.39       14.77     95.04 o
   1   5  12       88.92       39.86     92.35 o
   2   5  12        9.51      -33.67     73.13 o
   3   5  12      150.79      130.68     83.93 o
   4   5  12        9.03       37.92    113.13 o
   5   5  12      110.87      216.41    182.94 o
  -7   6  12       52.28       55.54    110.43 o
  -6   6  12       10.48       74.21    109.78 o
  -5   6  12        0.62        1.41    105.52 o
  -4   6  12        0.34       11.18     92.22 o
  -3   6  12        0.58      -46.59     98.44 o
  -2   6  12        3.00       60.90     93.79 o
  -1   6  12       22.57       63.51     92.47 o
   0   6  12       22.92       19.61     97.02 o
   1   6  12       21.95      -21.16     92.12 o
   2   6  12       19.87       10.30     80.58 o
   3   6  12        0.66       12.05     83.53 o
   4   6  12        5.36       44.84    115.67 o
  -7   7  12       42.65      104.95    117.55 o
  -6   7  12        9.96       -7.81    104.14 o
  -5   7  12        0.86       28.06     96.43 o
  -4   7  12       93.94       39.27    103.73 o
  -3   7  12       77.54      103.54     97.55 o
  -2   7  12      174.92       55.73     94.62 o
  -1   7  12       99.66      118.59     96.22 o
   0   7  12       74.31       20.14     99.44 o
   1   7  12      244.40      244.21     99.98 o
   2   7  12       80.54      158.93     85.94 o
   3   7  12      202.06      244.53     88.81 o
   4   7  12       85.55       90.63    112.26 o
  -7   8  12        0.04        2.72    142.24 o
  -6   8  12      169.41      130.47    108.81 o
  -5   8  12        4.46       34.27    101.90 o
  -4   8  12       52.14       73.92     99.07 o
  -3   8  12        0.87       -5.25     97.29 o
  -2   8  12       92.06      151.57     97.78 o
  -1   8  12        2.40       16.96     93.73 o
   0   8  12        1.38       14.26     99.42 o
   1   8  12        3.73       27.49     97.10 o
   2   8  12        4.95        4.93     81.58 o
   3   8  12        1.77        3.23     88.42 o
   4   8  12       52.52       44.93    120.83 o
  -7   9  12        9.00       53.54    159.50 o
  -6   9  12       10.80       59.56    103.63 o
  -5   9  12       28.28       87.79    104.91 o
  -4   9  12       46.06       75.61    105.67 o
  -3   9  12      136.09       52.81    103.57 o
  -2   9  12       70.14       98.93     98.96 o
  -1   9  12       18.01       24.97     96.12 o
   0   9  12        6.86       29.73     96.13 o
   1   9  12       63.77        1.31    102.88 o
   2   9  12       71.48       44.02     88.11 o
   3   9  12      112.13      100.31     93.18 o
   4   9  12        0.21       -1.30    119.45 o
  -7  10  12       42.14       46.41    163.06 o
  -6  10  12        0.01       -5.18    115.39 o
  -5  10  12       33.48       55.77    111.19 o
  -4  10  12        0.04      -10.89    105.36 o
  -3  10  12       65.77       26.73    107.08 o
  -2  10  12        5.85       10.52    104.78 o
  -1  10  12       52.95       51.66    104.15 o
   0  10  12        0.20       35.44     98.20 o
   1  10  12       41.22       34.79    102.00 o
   2  10  12        2.34       59.16     86.19 o
   3  10  12       51.49       16.95    116.16 o
   4  10  12       14.01        8.85    110.55 o
  -6  11  12        0.22       -3.47    118.87 o
  -5  11  12        0.23       31.69    110.99 o
  -4  11  12       75.27       37.35    110.13 o
  -3  11  12       25.85       19.22    101.69 o
  -2  11  12      226.06      268.09    105.96 o
  -1  11  12       93.44       37.17    105.59 o
   0  11  12      280.69      362.91    111.37 o
   1  11  12      116.94       46.32    110.91 o
   2  11  12      194.39      211.95     91.39 o
   3  11  12       57.99      121.03    122.12 o
   4  11  12      155.21      110.36    175.44 o
  -6  12  12       19.54       72.76    177.78 o
  -5  12  12        0.11       29.16    115.73 o
  -4  12  12       30.70       31.72    104.55 o
  -3  12  12        9.45       11.88    110.61 o
  -2  12  12        5.78       13.88    101.74 o
  -1  12  12        2.49        1.46    105.92 o
   0  12  12        9.45       14.22    101.09 o
   1  12  12        1.40      -34.01    112.69 o
   2  12  12        0.74       12.54     91.60 o
   3  12  12        8.68      184.72    177.59 o
  -5  13  12       11.48       10.60    167.84 o
  -4  13  12        3.01      -67.04    164.00 o
  -3  13  12       50.65       82.28    113.42 o
  -2  13  12       60.98       43.05    103.36 o
  -1  13  12       90.48       41.01    108.12 o
   0  13  12      105.59        5.54    111.73 o
   1  13  12      131.44      168.86    118.85 o
   2  13  12       42.26       65.54    111.86 o
   3  13  12       67.06      201.32    174.59 o
  -5  14  12       44.76      -10.03    174.69 o
  -4  14  12      109.52       99.02    170.28 o
  -3  14  12       16.96       25.97    165.87 o
  -2  14  12      108.91      138.28    115.61 o
  -1  14  12       29.65       20.40    113.28 o
   0  14  12       34.87        6.00    142.81 o
   1  14  12        0.55       -0.19    171.69 o
   2  14  12        0.02      -39.19    169.44 o
  -5  15  12        0.73        9.38    175.72 o
  -4  15  12       37.05      -27.66    180.78 o
  -3  15  12       11.86       60.20    178.25 o
   0  15  12      136.16       91.80    167.94 o
   1  15  12       83.67      158.00    177.12 o
   2  15  12       93.22       39.19    178.25 o
  -5   0  13       27.32       54.10    150.59 o
  -3   0  13      158.05      187.16    143.84 o
  -1   0  13       33.47       66.76    142.06 o
   1   0  13       17.29       30.66    149.28 o
  -5   1  13       34.99       19.92    115.97 o
  -4   1  13        0.01       -5.03    105.58 o
  -3   1  13        1.39       -8.21    102.23 o
  -2   1  13        3.86        6.90    101.28 o
  -1   1  13       12.01       -6.30    107.84 o
   0   1  13       39.84      102.11    108.33 o
   1   1  13       43.39       31.38    108.74 o
   2   1  13       93.11      107.84    108.69 o
  -5   2  13        5.22      -24.29    113.82 o
  -4   2  13       59.61       67.00    115.45 o
  -3   2  13        3.12       36.08    100.36 o
  -2   2  13      144.08      142.75    105.97 o
  -1   2  13        0.82        5.19    108.14 o
   0   2  13      217.99      118.60    108.47 o
   1   2  13        2.05       30.20    103.29 o
   2   2  13      147.77      153.26    104.79 o
  -5   3  13        0.22      -65.79    110.38 o
  -4   3  13        1.27       10.31    113.91 o
  -3   3  13        7.13       -5.77    100.51 o
  -2   3  13        5.37       10.28    109.58 o
  -1   3  13       86.16       53.24    104.33 o
   0   3  13        0.90        0.80    108.04 o
   1   3  13       27.51       44.25    103.83 o
   2   3  13       55.14      -15.17    101.59 o
  -5   4  13       90.09       80.45    120.65 o
  -4   4  13       75.43        3.96    108.90 o
  -3   4  13       35.96       55.65    107.50 o
  -2   4  13       14.00       59.17    106.85 o
  -1   4  13      135.83      138.36    107.74 o
   0   4  13        0.29       20.59    110.91 o
   1   4  13      112.87      143.55    103.73 o
   2   4  13        8.89      -33.45    107.70 o
  -5   5  13       12.97      -23.14    105.93 o
  -4   5  13       27.42       53.20    117.56 o
  -3   5  13       12.77       21.07    113.51 o
  -2   5  13        0.54        0.86    107.52 o
  -1   5  13       51.94       85.81    114.23 o
   0   5  13        1.43       17.44    101.54 o
   1   5  13       27.14      -21.38    112.60 o
   2   5  13        0.22        0.26    103.76 o
  -5   6  13        0.72       37.04    155.28 o
  -4   6  13       54.27       33.52    112.48 o
  -3   6  13       10.76       10.56    107.72 o
  -2   6  13       94.51       44.96    115.99 o
  -1   6  13        0.02      -39.16    112.18 o
   0   6  13       74.88        5.02    113.49 o
   1   6  13        7.33       63.52    108.78 o
   2   6  13       32.65       75.95    169.34 o
  -5   7  13       13.78      -24.47    153.03 o
  -4   7  13        1.02      -20.28    118.70 o
  -3   7  13        4.03      -35.17    116.56 o
  -2   7  13        6.51       25.05    115.82 o
  -1   7  13        0.85      -14.58    108.65 o
   0   7  13        2.20      -11.60    113.13 o
   1   7  13       27.89       97.91    112.55 o
   2   7  13       41.58       59.82    171.22 o
  -5   8  13       25.68       51.48    176.47 o
  -4   8  13        7.66       28.97    115.92 o
  -3   8  13       95.96       58.44    119.94 o
  -2   8  13        6.46        7.34    115.79 o
  -1   8  13       43.56      100.80    114.17 o
   0   8  13       48.11       30.79    116.99 o
   1   8  13       66.55       67.74    121.36 o
   2   8  13        8.07      -11.25    156.31 o
  -5   9  13       21.39       52.98    176.56 o
  -4   9  13        3.30        9.63    123.84 o
  -3   9  13       41.78       -1.49    112.63 o
  -2   9  13        1.28       24.51    119.54 o
  -1   9  13        2.69       88.72    118.50 o
   0   9  13       43.02      -26.05    117.92 o
   1   9  13       63.29       70.27    124.34 o
   2   9  13      182.52      154.53    184.44 o
  -5  10  13        1.88       23.91    172.72 o
  -4  10  13      101.94       59.35    176.94 o
  -3  10  13        0.25        5.07    121.58 o
  -2  10  13      166.92      118.72    121.63 o
  -1  10  13        0.19      -19.66    122.12 o
   0  10  13      125.45       60.05    114.07 o
   1  10  13        0.63       99.49    176.75 o
   2  10  13       21.09       83.17    182.38 o
  -4  11  13        2.21       42.76    179.28 o
  -3  11  13        5.44       -7.25    122.47 o
  -2  11  13       56.50      110.78    123.85 o
  -1  11  13        0.04       -3.87    115.17 o
   0  11  13       51.07       -5.45    122.79 o
   1  11  13       22.88       51.10    183.88 o
  -3  12  13      133.79       90.30    121.64 o
  -2  12  13        6.58       17.41    117.67 o
  -1  12  13       28.97       55.56    117.82 o
   0  12  13        0.23       10.41    126.97 o
  -2  13  13       13.05       -3.60    128.69 o
  -1  13  13        3.23      -11.63    176.09 o
 
